# Supplementary material for: Kiwifruit SVP2 gene prevents premature budbreak during dormancy
Source: J Exp Bot. 2017 Feb 3;68(5):1071–82. doi: 10.1093/jxb/erx014 (PMC5853213; doi:10.1093/jxb/erx014)
Supplement: supplementary_table_S1 [file erx014_suppl_supplementary_table_s1.xlsx]

## Sheet: Sheet1
Table S1. qPCR primer sets used in the RNA-seq validation
Sequence ID	GenBank accession ID	Primer ID	Orientation	Sequence 5'-3'	Size of product
est270102	JF838217	RT0205	F	AACAGTGCTCCACCTCCAGA	162 bp
		RT0206	R	CAAATCCGTCACAAAAGCGTGTC
comp202576_c1_seq1	FG437743	RMW567	F	CTATCGGAGATGCCCTTGAG	149bp
		RMW568	R	TGACTGAGCAGTGGCTCCTA
comp225481_c4_seq3	FG442299	RMW569	F	CGGGAACAACAGTTCCATCT	152bp
		RMW570	R	GTAGGGAATGGAACCCCAAT
est80918	FG435950	RMW571	F	TCTGCTACCACCACAACTGC	146bp
		RMW572	R	TGTGTGGGGTTGAGAGTGAA
est194292	FG466111	RMW573	F	AAATACTGCGCGACTTCGTT	139bp
		RMW574	R	CCATCTTTTCCACCCCTGTA
est80598	FG435639	RMW577	F	ATCTTGGTCAGTCCGGTGAC	144bp
		RMW578	R	CCCTGCTTCCTGTTTCTGTC
comp254271_c0_seq1	FG428573	RMW587	F	TCCTCTTTTCCATTGCTGCT	150bp
		RMW588	R	GAAGCTCAATTGGGATCGAA
comp254033_c5_seq1	FG405192	RMW589	F	GCTGTGCCCTTTCCTATTGA	147bp
		RMW590	R	GACGGCATTGGACAAATCTT
comp240231_c0_seq1	FG398093	RMW591	F	AATTCCTCCGGCTTCTGAAT	150bp
		RMW592	R	CTGGTACACCCTTCGCAAAT
est17192	FG396276	RMW595	F	CTCGTCAAGCAGGGAAAGTC	153bp
		RMW596	R	CGGGTCAAAGTCAGCAAAAC
comp250029_c0_seq3	FG403277	RMW597	F	AACACCAGTCGGTGGAACTC	146bp
		RMW598	R	CCGGATGAGTCCTCCAATAA
comp157907_c0_seq1	FG403358	RMW599	F	TCCACAAGCTTGATGCTGTT	142bp
		RMW600	R	AGGTGTCTGCAAGGGTGAAG
est326670	FG471899	RMW607	F	GAAGACGGTCGGAATCAAGA	150bp
		RMW608	R	ACCCAATCATCAAGCCTCAA
est228204	FG409203	RMW609	F	CTGCTTTCCATTTCCATGCT	151bp
		RMW610	R	GATACTGCGTCTTGCTGCAC
comp244460_c0_seq34	FG523055	RMW611	F	CGGAGCCCGAGCTTATAGAT	150bp
		RMW612	R	CTAGTGATTTCCCGGTCCAA
