# Supplementary material for: Kiwifruit SVP2 gene prevents premature budbreak during dormancy
Source: J Exp Bot. 2017 Feb 3;68(5):1071–82. doi: 10.1093/jxb/erx014 (PMC5853213; doi:10.1093/jxb/erx014)
Supplement: supplementary_table_S2 [file erx014_suppl_supplementary_table_s2.xlsx]

## Sheet: sheet1
Table S2. Summary of RNA-seq experiments
	c1 library	c2 library	t1 library	t2 library	t3 library
Total clean reads	66591734	61429241	70954989	66709823	62819938
Mapped to HongYang transcripts
Mapped reads	33135354	30563842	34676840	32864333	32644819
Total mapped reads %	49.759	49.7545	48.8716	49.2646	51.9657
Mapped to de novo assmebly and EST library
Mapped reads	4.89893e+07	4.46591e+07	5.3098e+07	4.92318e+07	4.73034e+07
Total mapped reads %	73.5667	72.7	74.8333	73.8	75.3
