# Supplementary material for: Kiwifruit SVP2 gene prevents premature budbreak during dormancy
Source: J Exp Bot. 2017 Feb 3;68(5):1071–82. doi: 10.1093/jxb/erx014 (PMC5853213; doi:10.1093/jxb/erx014)
Supplement: supplementary_table_S3 [file erx014_suppl_supplementary_table_s3.xlsx]

## Sheet: t1-c1
Table S3. List of the differentially expressed genes (log2 >±1, Padj <0.05) between transgenic SVP2 (t1) and control (c1) in bud samples collected at 28 June 2013
Gene ID	BaseMean	Log2FoldChange	LfcSE	Stat	Pvalue	Padj	Up/ down regulation	Blast score	Arabidopsis Gene ID	At Gene Name	Arabidopsis gene description	Arabidopsis SVP target	Identified dormancy associated gene	Hormone & abiotic stress response (Arabidopsis eFP Browser)
comp180531_c0_seq3	32.0908	3.70936	0.412422	8.99408	2.3822e-19	8.80121e-16	up	0	AT5G43120.1		ARM-repeat/Tetratricopeptide repeat (TPR)-like protein	Gregis et al. (2013)		ACC, BL
comp252397_c0_seq1	14.9263	3.19883	0.498866	6.41219	1.4344e-10	3.7013e-05	up	4e-43	AT4G16190.1		Papain family cysteine protease			ABA, osmotic
comp240032_c0_seq19	25.0276	2.81567	0.390232	7.21538	5.37838e-13	0.00994174	up	2e-40	AT5G66960.1		Prolyl oligopeptidase family protein			Heat
comp219671_c0_seq3	28.5746	2.7036	0.368869	7.32943	2.31134e-13	0.00118065	up	2e-30	AT4G03390.1	SRF3	STRUBBELIG-RECEPTOR FAMILY 3			Drought, salt
comp220609_c0_seq19	23.4207	2.61948	0.504104	5.19631	2.03278e-07	0.00696203	up	4e-20	AT3G47580.1		Leucine-rich repeat protein kinase family protein	Gregis et al. (2013)		ABA, drought, osmotic
comp227381_c1_seq55	58.5405	2.44093	0.259363	9.41124	4.90309e-21	2.53607e-17	up	3e-12	AT2G15860.1		Unknown protein	Gregis et al. (2013)
comp232945_c0_seq2	20.1066	2.41314	0.560888	4.30235	1.69e-05	0.00571524	up	3e-139	AT5G10260.1	RABH1E	RAB GTPASE HOMOLOG H1E
comp245713_c2_seq4	34.7055	2.39336	0.322319	7.42542	1.12422e-13	1.39127e-08	up	2e-53	AT5G43280.1		DELTA(3,5),DELTA(2,4)-DIENOYL-COA ISOMERASE,			Osmotic
comp74630_c0_seq2	16.4927	2.24315	0.45974	4.87916	1.06536e-06	0.017521	up	2e-14	AT1G64260.1		MuDR family transposase		Walton et al.(2009)
FG415815	38.4877	2.15582	0.308882	6.97943	2.9638e-12	0.00224746	up		no hits
comp241847_c0_seq34	182.532	2.03195	0.30115	6.74729	1.50628e-11	1.32063e-07	up		no hits
comp217692_c0_seq1	34.5317	2.02752	0.42878	4.72859	2.26088e-06	0.000326653	up	0	AT5G47560.1	ATSDAT,	Tonoplast dicarboxylate transporter	Gregis et al. (2013)	Horvath et al.(2008)	ABA, osmotic
comp235903_c0_seq2	90.8011	2.02614	0.266918	7.59086	3.17791e-14	5.00639e-06	up		no hits
comp248512_c1_seq4	26.4893	2.01047	0.379154	5.30253	1.14209e-07	0.000701244	up	9e-31	AT2G15860.1		Unknown protein	Gregis et al. (2013)
comp249248_c1_seq7	18.2296	1.95218	0.508935	3.83582	0.000125148	0.00102499	up		no hits
comp234689_c0_seq51	96.3162	1.87262	0.309816	6.04432	1.50044e-09	7.60871e-07	up	1e-108	AT2G33470.1	GLTP1	GLYCOLIPID TRANSFER PROTEIN 1
comp236778_c0_seq1	115.157	1.84526	0.306981	6.01097	1.84411e-09	8.67135e-07	up	3e-154	AT4G10650.1		P-loop containing nucleoside triphosphate hydrolases superfamily protein
comp242807_c0_seq30	46.0763	1.8232	0.275416	6.6198	3.59695e-11	2.90701e-08	up	6e-61	AT2G18250.1	ATCOAD	4-PHOSPHOPANTETHEINE ADENYLYLTRANSFERASE		Howe et al. (2015)
comp244330_c0_seq19	16.7207	1.82163	0.425539	4.28075	1.86264e-05	7.92092e-07	up		no hits
FG431338	49.3523	1.79521	0.408934	4.38998	1.13361e-05	0.000120695	up	2e-49	AT4G32940.1	GAMMA-VPE	Vacuolar-processing enzyme (VPE)			ABA, osmotic
FG468453	121.721	1.7468	0.451394	3.86978	0.000108931	0.00518819	up	6e-15	AT5G25610.1	ATRD22	RESPONSIVE TO DESICCATION 22		Howe et al. (2015); Walton et al. (2009)	ABA , osmotic
comp241003_c0_seq8	33.4684	1.64786	0.355994	4.62889	3.67624e-06	4.83609e-05	up	5e-18	AT2G01050.1		Zinc ion binding		Horvath et al.(2008)
comp253897_c0_seq1	164.375	1.62456	0.186305	8.71987	2.78531e-18	9.00422e-15	up	0	AT2G34930.1		Disease resistance family protein	Gregis et al. (2013)		MJ, BL, cold, wounding
comp130736_c0_seq1	33.9987	1.62313	0.383934	4.22762	2.3618e-05	0.00176534	up	1e-70	AT1G60710.1	AtB2	ATB2.	Gregis et al. (2013)
FG404566	93.9221	1.62297	0.217644	7.457	8.85139e-14	1.34656e-10	up	3e-82	AT5G25770.1		Alpha/beta-Hydrolases superfamily protein		Howe et al. (2015); Walton et al. (2009)	Osmotic
comp234420_c3_seq1	38.9655	1.59338	0.378494	4.20978	2.55623e-05	0.00186749	up	6e-84	AT5G49700.1	AHL17	Predicted AT-hook DNA-binding family protein		Howe et al. (2015)	Osmotic, heat
comp171045_c0_seq1	31.2305	1.59303	0.377948	4.21496	2.49824e-05	0.0018303	up	1e-71	AT2G37760.3	AKR4C8	NAD(P)-linked oxidoreductase superfamily protein			ABA, osmotic, salt
comp254138_c0_seq1	17.6608	1.58509	0.440026	3.60227	0.000315451	3.42413e-05	up	9e-34	ATMG00860.1	ORF158	DNA/RNA polymerases superfamily protein.
comp232795_c1_seq4	29.1599	1.56753	0.511122	3.06684	0.00216334	0.0388002	up	2e-75	AT3G49940.1	LBD38	LOB domain-containing protein 38	Gregis et al. (2013)	Howe et al. (2015)
comp230812_c2_seq7	14.2684	1.55502	0.419475	3.70706	0.000209679	0.0165214	up	0.23	AT5G54740.1	SESA5	SEED STORAGE ALBUMIN 5
FG429411	72.1187	1.5401	0.381843	4.03334	5.499e-05	0.00321027	up	1e-116	AT3G19000.1		2-oxoglutarate (2OG) and Fe(II)-dependent oxygenase superfamily protein			Salt, heat
FG429444	54.72	1.53295	0.284971	5.37932	7.47688e-08	2.14852e-05	up	6e-61	AT5G46800.1	BOU	Mitochondrial carnitine/acylcarnitine carrier-like protein	Gregis et al. (2013)
comp242892_c1_seq1	72.4209	1.52973	0.374483	4.0849	4.40949e-05	0.00275455	up	7e-48	AT5G11090.1		Serine-rich protein-related	Gregis et al. (2013)	Howe et al. (2015)	Osmotic, salt, heat
comp191313_c0_seq2	46.778	1.51316	0.39763	3.80544	0.00014155	0.00629662	up	2e-43	AT2G40170.1	AtEM6	LATE EMBRYOGENESIS ABUNDANT 6		Horvath et al.(2008)	Osmotic
comp236632_c3_seq2	29.356	1.50962	0.495999	3.0436	0.00233765	5.8705e-11	up		no hits
comp249179_c0_seq9	157.864	1.50296	0.17587	8.54585	1.27597e-17	0.00197431	up		no hits
comp41606_c0_seq1	37.0146	1.49345	0.442317	3.37642	0.000734355	0.0189162	up	1e-53	AT4G21850.1	ATMSRB9	Methionine sulfoxide reductase B9			MJ, salt
comp125375_c0_seq2	46.4607	1.48263	0.428576	3.45944	0.000541309	0.0157296	up	1e-19	AT3G23600.1		Alpha/beta-Hydrolases superfamily protein			Osmotic, salt
comp235898_c1_seq1	51.347	1.4185	0.395594	3.58575	0.000336105	0.0113626	up	6e-177	AT5G15240.1		Transmembrane amino acid transporter family protein		Howe et al. (2015)	ABA, osmotic, cold
comp190894_c0_seq1	487.541	1.39	0.220458	6.30505	2.88107e-10	1.7328e-07	up	8e-88	AT4G27670.1	HSP21	HEAT SHOCK PROTEIN 21			Heat
comp156088_c1_seq1	42.0501	1.38735	0.326879	4.24423	2.19346e-05	0.00169842	up	9e-36	AT3G62030.1	CYP20-3	Cyclophilin CYP20-3	Gregis et al. (2013)	Howe et al. (2015)
comp76781_c0_seq1	34.5804	1.3802	0.405754	3.40158	0.000669982	0.017863	up	1e-20	AT4G21580.1		Oxidoreductase			Osmotic, heat
comp219014_c0_seq2	327.589	1.37726	0.247215	5.5711	2.53132e-08	8.3309e-06	up	0	AT5G65980.1	PILS7	Auxin efflux carrier family protein		Horvath et al.(2008)
comp189326_c0_seq1	15.0405	1.37637	0.444581	3.09588	0.00196227	0.00779723	up	8e-179	AT5G20870.1		O-Glycosyl hydrolases family 17 protein			ACC
comp198631_c0_seq2	31.6783	1.36157	0.464536	2.93102	0.00337851	0.0516096	up	3e-19	AT3G16510.1		Calcium-dependent lipid-binding (CaLB domain) family protein
FG445784	13.3128	1.36002	0.523634	2.59727	0.00939678	0.0493625	up	1e-100	AT3G15510.1	ATNAC2	NAC DOMAIN CONTAINING PROTEIN 2	Gregis et al. (2013)		MJ, Cold, drought
comp227168_c0_seq3	19.1825	1.34976	0.387166	3.48625	0.000489847	0.0383865	up	1e-86	AT4G26830.1		O-Glycosyl hydrolases family 17 protein
comp190838_c0_seq1	91.4925	1.34935	0.310434	4.34667	1.38222e-05	0.0012312	up	4e-117	AT5G14780.1	AtFDH1	NAD-dependent formate dehydrogenase			Osmotic
FG435587	35.2092	1.34468	0.339732	3.95808	7.5556e-05	0.0039716	up	8e-57	AT4G01470.1	ATTIP1.3	TONOPLAST INTRINSIC PROTEIN 1.3		Howe et al. (2015)
comp221828_c0_seq1	73.021	1.34029	0.278022	4.82081	1.42977e-06	0.000229709	up	2e-67	AT3G56290.1		Unknown protein		Walton et al.(2009)	UV-B
comp139939_c0_seq1	70.4903	1.32181	0.287603	4.59596	4.30753e-06	0.000530482	up	3e-14	AT2G30870.1	ATGSTF10	GLUTATHIONE S-TRANSFERASE PHI 10			UV-B
FG466111	1984.31	1.31948	0.336435	3.92193	8.78425e-05	0.00437723	up	9e-57	AT5G25610.1	ATRD22	RESPONSIVE TO DESICCATION 22		Howe et al. (2015); Walton et al. (2009)	ABA , osmotic
comp191747_c0_seq2	14.5902	1.31108	0.406819	3.22277	0.00126958	3.27972e-07	up	6e-29	AT1G31910.2		GHMP kinase family protein	Gregis et al. (2013)	Howe et al. (2015)
comp157483_c0_seq1	30.1992	1.2962	0.373839	3.46727	0.000525778	0.0154344	up	2e-10	AT5G33406.1		HAT dimerisation domain-containing protein / transposase-related
comp207027_c0_seq2	50.6919	1.29074	0.327273	3.94393	8.01585e-05	0.0041297	up	5e-86	AT1G66150.1	TMK1	Transmembrane kinase 1	Gregis et al. (2013)
comp230492_c1_seq2	30.8664	1.28549	0.374233	3.43499	0.000592579	0.0165214	up	4e-11	AT2G38290.1	ATAMT2	AMMONIUM TRANSPORTER 2		Howe et al. (2015)	Cold, UV-B
comp235783_c2_seq11	300.531	1.27726	0.186463	6.84995	7.38774e-12	8.30703e-09	up	9e-157	AT5G19760.1		Mitochondrial carrier capable of transporting both dicarboxylates and tricarboxylates
comp181492_c0_seq2	64.702	1.26809	0.329677	3.84647	0.000119832	0.0056143	up	1e-42	AT3G22490.1	AtRAB28	RESPONSIVE TO ABSCISIC ACID 28			Osmotic
comp66904_c0_seq1	33.3556	1.25795	0.388317	3.23949	0.00119743	0.0266964	up	6e-75	AT3G17770.1		Dihydroxyacetone kinase			Osmotic
comp234375_c3_seq6	97.7594	1.25571	0.409245	3.06835	0.00215247	0.0387654	up	0	AT2G41190.1		Transmembrane amino acid transporter family protein		Howe et al. (2015)	ABA, osmotic
comp206484_c0_seq1	202.193	1.25365	0.226052	5.54585	2.9253e-08	9.11496e-06	up	2e-58	AT4G14550.1	IAA14	Auxin-responsive protein IAA14			IAA
comp196438_c0_seq2	17.1935	1.25174	0.360142	3.47569	0.000509541	0.000226711	up	1e-66	AT4G14140.1	DMT02	DNA Methyltransferase family protein
comp227943_c0_seq1	41.0535	1.24978	0.271417	4.60463	4.13197e-06	0.000513755	up	4e-49	AT3G15030.1	TCP4	TCP family transcription factor 4
comp216810_c0_seq1	54.6768	1.24179	0.345265	3.59664	0.000322355	0.0110274	up	8e-85	AT1G80160.1	GLYI7	GLYOXYLASE I 7		Howe et al. (2015)	ABA , osmotic
comp194901_c0_seq1	28.748	1.2288	0.410699	2.99197	0.00277183	2797.23	up	9e-12	AT1G24020.1	MLP423	MLP-LIKE PROTEIN 423		Howe et al. (2015)
comp227912_c0_seq20	184.628	1.224	0.141721	8.63663	5.78973e-18	1.66371e-14	up	6e-77	AT5G59810.1	ATSBT5.4	Protein binding, serine-type endopeptidase
comp243619_c0_seq1	144.519	1.2168	0.315437	3.85751	0.000114547	0.00542568	up	0	AT3G14440.1	ATNCED3	9-cis-epoxycarotenoid dioxygenase	Gregis et al. (2013)		ABA, osmotic, drought, salt
comp225519_c0_seq5	191.535	1.21173	0.357552	3.38895	0.000701599	0.0184398	up	1e-46	AT1G14130.1		2-oxoglutarate (2OG) and Fe(II)-dependent oxygenase superfamily protein		Walton et al.(2009)	MJ, salt
comp115904_c0_seq1	109.065	1.21029	0.356006	3.39963	0.000674766	0.0179166	up	5e-23	AT3G06050.1	AtPRXIIF	Peroxiredoxin IIF
FG471059	584.722	1.20761	0.356701	3.3855	0.000710477	0.0185507	up	2e-55	AT3G16150.1	ASPGB1	ASPARAGINASE B1			cold, osmotic
comp236137_c0_seq3	117.726	1.20696	0.200206	6.0286	1.65389e-09	2.19495e-08	up		no hits
comp225997_c1_seq12	65.159	1.19837	0.288029	4.1606	3.17413e-05	0.00217743	up	3e-64	AT4G35800.1	NRPB1	RNA POLYMERASE II LARGE SUBUNIT	Gregis et al. (2013)
comp79023_c0_seq1	30.7513	1.19689	0.395362	3.02732	0.00246736	0.0422868	up	3e-62	AT5G20080.1		FAD/NAD(P)-binding oxidoreductase	Gregis et al. (2013)
FG435639	373.988	1.18814	0.211339	5.62197	1.8879e-08	6.68834e-06	up	3e-16	AT3G22840.1	ELIP1	Early light-induced protein	Gregis et al. (2013)		ABA, Osmotic,UV-B
FG473503	491.934	1.17992	0.366839	3.21645	0.00129789	0.0010739	up	2e-49	AT4G32940.1	GAMMA-VPE	GAMMA VACUOLAR PROCESSING ENZYME			ABA, osmotic
FG428854	113.322	1.17961	0.250524	4.70855	2.49481e-06	0.000351897	up	2e-75	AT1G22410.1		Class-II DAHP synthetase family protein		Howe et al. (2015)	Drought, UV-B
FG406452	29.6737	1.17935	0.334788	3.52267	0.000427227	0.0134579	up	1e-32	AT5G20520.1	WAV2	Bem46-like protein		Horvath et al.(2008)
comp230653_c0_seq8	12.7028	1.17526	0.408278	2.87859	0.00399459	3.54468e-16	up		no hits
comp79882_c0_seq1	34.4699	1.17096	0.383685	3.05187	0.00227421	0.0401745	up	1e-75	AT5G22980.1	SCPL47	Serine carboxypeptidase-like 47
comp194658_c0_seq2	100.955	1.16938	0.364667	3.2067	0.00134265	0.0286498	up	9e-111	AT1G20630.1	CAT1	Catalase 1			Osmotic, salt, heat
comp223799_c1_seq22	31.2591	1.16717	0.315916	3.69458	0.000220254	0.00853013	up	4e-101	AT4G38470.1	STY46	SERINE/THREONINE/TYROSINE KINASE 46	Tao et al.(2012); Gregis et al.(2013)		MJ, cold
AY789791	72.6204	1.16573	0.387891	3.0053	0.0026532	0.0441898	up	1e-110	AT5G23960.2	ATTPS21	TERPENE SYNTHASE 21		Horvath et al.(2008)
comp256452_c0_seq1	120.55	1.16305	0.171002	6.80135	1.03644e-11	1.03093e-08	up	2e-19	AT5G53870.1	ATENODL1	EARLY NODULIN-LIKE PROTEIN 1	Gregis et al. (2013)	Howe et al. (2015); Walton et al. (2009)	ABA, osmotic
comp229761_c0_seq6	283.324	1.16194	0.290447	4.00054	6.31992e-05	0.00349991	up	3e-138	AT5G20400.1		Similar to flavanone 3 hydroxylase from Malus	Gregis et al. (2013)		ABA
comp233995_c0_seq8	64.4462	1.16131	0.30353	3.82601	0.000130235	0.00601454	up	2e-30	AT5G20635.1	AGG3	G-protein gamma-subunit		Howe et al. (2015)
FG478528	35.7774	1.15804	0.33075	3.50125	0.000463077	0.0142234	up	1e-130	AT1G47270.1	TLP6	TUBBY LIKE PROTEIN 6, Member of TLP family		Horvath et al.(2008)	Osmotic, salt
comp196402_c0_seq2	236.912	1.1521	0.181759	6.33861	2.31854e-10	1.53749e-07	up	7e-19	AT2G25625.2	CV	Chloroplast vesiculation		Howe et al. (2015)	ABA, osmotic
est116819	5.66567	1.1397	0.552927	2.06122	0.0392824	NA	up	3e-146	AT1G22360.1	ATUGT85A2	GAMMA TONOPLAST INTRINSIC PROTEIN	Gregis et al. (2013)
comp240737_c0_seq9	143.937	1.13862	0.254414	4.47546	7.62462e-06	0.000808148	up	9e-173	AT5G58600.1	PMR5	POWDERY MILDEW RESISTANT 5			Cold
comp219425_c1_seq2	79.1332	1.13115	0.294517	3.8407	0.000122685	0.00572722	up	1e-112	AT4G19120.1	ERD3	Early-responsive to dehydration 3 (ERD3			Cold, wounding
comp226336_c2_seq1	153.231	1.12948	0.190214	5.93796	2.88592e-09	0.0497572	up		no hits
comp234058_c0_seq2	35.64	1.12887	0.328676	3.43458	0.000593474	0.0165214	up	8e-50	AT1G09070.1	ATSRC2	SOYBEAN GENE REGULATED BY COLD-2	Gregis et al. (2013)	Horvath et al. (2008); Walton et al. (2009)	Cold
comp248043_c2_seq4	45.9257	1.11271	0.310774	3.58045	0.000343007	0.011535	up	2e-166	AT5G67480.2	ATBT4	BTB/POZ and TAZ domain-containing protein 4
comp236414_c1_seq2	30.4401	1.11131	0.31136	3.56921	0.000358055	0.0118871	up	2e-86	AT4G12300.1	CYP706A4	CYTOCHROME P450, FAMILY 706, SUBFAMILY A, POLYPEPTIDE 4		Horvath et al.(2008)
comp226304_c0_seq1	1960.03	1.10826	0.239719	4.62316	3.77932e-06	0.000483865	up	3e-146	AT2G36830.1	GAMMA-TIP1	GAMMA TONOPLAST INTRINSIC PROTEIN			Heat
comp140769_c0_seq2	112.906	1.10797	0.356351	3.10921	0.00187587	0.0354374	up	1e-120	AT1G44170.1	ALDH4	Adehyde dehydrogenase
comp204567_c1_seq1	179.256	1.10502	0.174064	6.34834	2.17654e-10	1.48131e-07	up	7e-79	AT4G26220.1	CCOAOMT7	CAFFEOYL COENZYME A ESTER O-METHYLTRANSFERASE 7			ACC, cold
FG475413	137.087	1.10321	0.371898	2.96643	0.00301283	0.0480123	up	8e-20	AT5G44210.1	ATERF-9	Ethylene-responsive transcription factor 4 (EREBP-3)		Horvath et al. (2008); Walton et al. (2009)	ACC, IAA, Cold
comp48380_c0_seq1	172.795	1.09852	0.279286	3.93333	8.37785e-05	0.00425674	up	2e-46	AT5G60440.1	AGL62	AGAMOUS-LIKE 62
comp91275_c0_seq1	29.9718	1.09834	0.350922	3.12987	0.00174884	0.034025	up	5e-125	AT5G52640.1	ATHS83	Cytosolic heat shock protein AtHSP90			Heat
comp230054_c0_seq3	368.748	1.09206	0.182601	5.98057	2.22364e-09	1.02693e-06	up	0	AT4G20840.1	ATBBE21	FAD-binding Berberine family protein		Walton et al.(2009)	Salt
comp214268_c2_seq2	110.879	1.08682	0.184278	5.89772	3.68554e-09	0.0081807	up		no hits
FG427053	34.6341	1.0857	0.358825	3.02571	0.00248046	0.0424156	up	3e-89	AT5G26340.1	ATSTP13	Sugar transport protein 13		Walton et al.(2009)	ABA, osmotic , cold, salt
comp102128_c0_seq1	10.9118	1.08384	0.547287	1.98039	0.0476597	0.0480121	up	3e-23	AT1G14910.1		ENTH/ANTH/VHS superfamily protein	Gregis et al. (2013)		Drought, heat
comp139833_c0_seq1	33.8003	1.08257	0.260876	4.14975	3.32835e-05	0.0409041	up		no hits
comp217023_c2_seq3	34.9989	1.076	0.289882	3.71187	0.000205735	0.049226	up		no hits
FG429193	2978.13	1.06918	0.183079	5.83999	5.22039e-09	2.17757e-06	up	9e-45	AT3G22840.1	ELIP1	Early light-induced protein	Tao et al. (2012)		ABA, osmotic,UV-B
comp235587_c0_seq13	246.872	1.06537	0.142123	7.49613	6.57298e-14	1.06244e-10	up	0	AT4G15560.1	DXS1	1-DEOXY-D-XYLULOSE 5-PHOSPHATE SYNTHASE 1		Howe et al. (2015)
comp228969_c0_seq1	291.606	1.05782	0.296358	3.56939	0.000357811	0.0118871	up	0	AT1G12940.1	ATNRT2.5	High affinity nitrate transporter family
comp244813_c0_seq4	231.341	1.04457	0.296277	3.52565	0.000422448	0.0133889	up	3e-54	AT5G41590.1		Unknown protein
comp199301_c0_seq3	667.057	1.03951	0.222816	4.66534	3.08103e-06	3.2999e-14	up		no hits
comp205609_c0_seq1	91.7331	1.0394	0.254849	4.07851	4.53261e-05	0.00280115	up	5e-41	AT2G47770.1	AtTSPO	Membrane-bound protein designated AtTSPO			ABA, osmotic
comp236238_c1_seq7	39.7441	1.03096	0.319448	3.22731	0.00124958	0.0274335	up	3e-92	AT5G49700.1	AHL17	Predicted AT-hook DNA-binding family protein		Howe et al. (2015)	Osmotic, heat
comp226814_c1_seq4	55.2032	1.03095	0.316276	3.25966	0.00111544	0.0255425	up	4e-60	AT1G72510.1		Unknown protein		Howe et al. (2015)	ABA, MJ, heat
comp229251_c0_seq1	1744.16	1.03015	0.214253	4.80811	1.52366e-06	0.000240273	up	0	AT1G21680.1		DPP6 N-terminal domain-like protein	Gregis et al. (2013)
comp226535_c0_seq3	68.0463	1.0249	0.232911	4.40038	1.08059e-05	0.00103889	up	2e-163	AT2G45550.1	CYP76C4	CYTOCHROME P450, FAMILY 76, SUBFAMILY C, POLYPEPTIDE 4		Horvath et al.(2008)
FG477700	1235.56	1.02017	0.204976	4.97705	6.45611e-07	0.0280418	up	3e-95	AT4G32940.1	GAMMA-VPE	GAMMA VACUOLAR PROCESSING ENZYME			ABA, osmotic
comp139923_c0_seq1	115.721	1.01698	0.322447	3.15395	0.00161077	0.0325746	up	3e-103	AT5G54770.1	THI4	THIAMINE4		Howe et al. (2015); Horvath et al. (2008)
comp187903_c0_seq1	42.2506	1.01687	0.267576	3.80032	0.000144509	0.00638855	up	7e-116	AT3G01980.1		3-oxoacyl-[acyl-carrier-protein] reductase FabG		Howe et al. (2015); Horvath et al. (2008)
comp114366_c0_seq1	29.3275	1.00331	0.320333	3.1321	0.0017356	0.0339525	up	1e-42	AT3G12120.1	ATFAD2	FATTY ACID DESATURASE		Howe et al. (2015); Walton et al. (2009)
comp250156_c2_seq9	75.0709	1.00154	0.306052	3.27244	0.00106622	0.0246863	up	5e-168	AT3G59140.1	ATMRP14	ATP-BINDING CASSETTE C10, 4, member of MRP		Howe et al. (2015)	Osmotic
comp211636_c0_seq1	122.702	0.995162	0.335503	2.96618	0.00301524	0.0480123	up	1e-41	AT5G39950.1	ATTRXH2	ARABIDOPSIS THIOREDOXIN H2,	Gregis et al. (2013)	Howe et al. (2015)	Osmotic
comp251998_c0_seq1	80.0511	-0.996455	0.32851	-3.03326	0.0024193	0.0417397	down	5e-07	ATMG00300.1	ORF145A	Gag-Pol-related retrotransposon family protein			Heat
comp247298_c1_seq4	64.5166	-0.996807	0.338719	-2.94287	0.00325184	0.0502685	down	0	AT1G23090.1	AST91	Probable sulfate transporter			Heat
FG441846	31.5901	-0.997834	0.317122	-3.14653	0.0016522	0.0329955	down	1e-38	AT4G11610.1		C2 and GRAM domain-containing protein	Gregis et al. (2013)	Howe et al. (2015)
comp214169_c0_seq1	40.4297	-1.00182	0.25895	-3.86878	0.000109383	0.00520011	down	7e-70	AT3G16785.1	PLDP1	PHOSPHOLIPASE D P1		Howe et al. (2015)
comp209328_c0_seq1	45.3563	-1.00303	0.315182	-3.18239	0.00146066	0.0303907	down	2e-69	AT3G45630.1		RNA binding (RRM/RBD/RNP motifs) family protein	Gregis et al. (2013)
comp249183_c1_seq1	53.3736	-1.00589	0.304252	-3.30611	0.000946011	0.02278	down	2e-25	AT2G26000.1	BRIZ2	BRAP2 RING ZNF UBP DOMAIN-CONTAINING PROTEIN 2,			Heat
comp214899_c0_seq4	42.9599	-1.01033	0.279336	-3.6169	0.000298158	0.0104061	down	5e-98	AT5G44240.2	ALA2	AMINOPHOSPHOLIPID ATPASE 2
comp240413_c0_seq1	31.9541	-1.01241	0.306479	-3.30336	0.000955348	0.0229195	down	2e-47	AT1G06240.1		Protein of unknown function DUF455	Gregis et al. (2013)
comp243382_c0_seq3	93.2544	-1.01258	0.280113	-3.61492	0.000300441	0.0104717	down	3e-95	AT4G00820.1	IQD17	Protein IQ-DOMAIN17	Gregis et al. (2013)
comp252135_c0_seq1	222.162	-1.01577	0.203598	-4.98907	6.06695e-07	0.000117973	down	0	AT4G04890.1	PDF2	PROTODERMAL FACTOR 2		Howe et al. (2015)
comp226960_c2_seq2	99.1141	-1.01869	0.202335	-5.03468	4.78637e-07	0.000100638	down	4e-109	AT3G09840.1	ATCDC48	Cell division control protein 48 homolog E	Gregis et al. (2013)		Osmotic, heat
FG410991	38.0343	-1.02493	0.299862	-3.41799	0.000630851	3.48409e-09	down		no hits
comp253619_c2_seq1	80.9806	-1.03066	0.302275	-3.40968	0.00065038	0.000472593	down	5e-14	AT1G64260.1		MuDR family transposase
comp223755_c0_seq6	58.7225	-1.0346	0.3227	-3.20606	0.00134566	0.0286904	down	0	AT4G14050.1	MEF35	Pentatricopeptide repeat (PPR) superfamily protein
FG434719	31.4531	-1.03468	0.276884	-3.73688	0.000186321	0.00774911	down	3e-14	AT4G01000.1		Ubiquitin-like protein, Precursor (probable)		Walton et al.(2009)	Drought, heat
comp211598_c0_seq1	53.3558	-1.03483	0.293752	-3.52281	0.000426994	0.0134579	down	8e-55	AT5G17020.1	XPO1A	Member of the exportin protein family (XPO1A)
FG396712	43.478	-1.03716	0.324701	-3.1942	0.00140218	0.0296509	down	3e-42	AT1G36180.1	ACC2	Acetyl-CoA carboxylase 2	Gregis et al. (2013)
comp161252_c0_seq2	31.6672	-1.03735	0.33433	-3.10278	0.0019171	0.0359016	down	2e-84	AT5G06600.3	AtUBP12	Ubiquitin-specific protease
comp225543_c0_seq1	61.1686	-1.03842	0.324308	-3.20195	0.00136499	0.000119411	down		no hits
comp245788_c1_seq7	10.8538	-1.04114	0.506507	-2.05552	0.0398284	0.0212329	down	1e-24	AT4G23160.1	CRK8	Cysteine-rich receptor-like protein kinase 8			Osmotic, UV-B
comp237197_c2_seq1	80.036	-1.04397	0.256582	-4.06876	4.72642e-05	0.0028654	down	2e-44	AT3G56040.1	UGP3	UDP-glucose pyrophosphorylase 3
comp239439_c0_seq1	42.4165	-1.04549	0.287766	-3.63313	0.000280005	0.0100021	down	8e-42	AT1G13940.1		Protein of unknown function DUF863
FG436207	16.3353	-1.04619	0.363946	-2.87457	0.00404575	0.00081476	down		no hits
comp211581_c0_seq1	52.1187	-1.04807	0.24762	-4.23259	2.31014e-05	0.00175205	down	6e-82	AT1G78240.1	TSD2	TUMOROUS SHOOT DEVELOPMENT 2	Gregis et al. (2013)		BL, cold, wounding
comp223597_c0_seq1	44.6133	-1.05258	0.287148	-3.66563	0.000246728	0.00917204	down	2e-32	AT1G12280.1	SUMM2	SUPPRESSOR OF MKK1		Horvath et al.(2008)
comp226985_c0_seq2	31.1208	-1.05323	0.35584	-2.95983	0.00307812	0.0487485	down	9e-38	AT1G29400.1	AML5,	MEI2-LIKE PROTEIN 5		Horvath et al.(2008)	ABA , osmotic
FG433989	81.1479	-1.05464	0.211612	-4.98385	6.23328e-07	0.000417181	down		no hits
comp253917_c0_seq1	39.3813	-1.05736	0.282735	-3.73976	0.000184196	0.00770821	down	1e-91	AT4G23160.1	CRK8	Cysteine-rich receptor-like protein kinase 9			Osmotic, UV-B
comp243218_c2_seq20	61.1569	-1.06112	0.309538	-3.42807	0.000607879	0.0167422	down	6e-39	AT3G08850.1	ATRAPTOR1B	RAPTOR proteins	Gregis et al. (2013)
comp251616_c0_seq4	77.1373	-1.06353	0.296409	-3.58805	0.000333164	0.0113075	down	8e-177	AT5G19400.1	SMG7	SMG7 protein		Howe et al. (2015); Walton et al. (2009)	Osmotic, salt
comp213619_c0_seq1	30.13	-1.06705	0.312489	-3.41468	0.000638573	0.017293	down	8e-07	AT2G33360.1		Protein of unknown function		Howe et al. (2015); Walton et al. (2009)
comp254419_c0_seq6	213.119	-1.06791	0.31894	-3.34831	0.000813053	0.0205143	down	3e-175	AT1G67500.1	REV3	RECOVERY PROTEIN 3	Gregis et al. (2013)
comp211878_c0_seq7	35.0041	-1.07383	0.331428	-3.24002	0.00119519	0.0266696	down	7e-74	AT1G29400.1	AML5	MEI2-LIKE PROTEIN 5		Horvath et al.(2008)	ABA , osmotic
comp230935_c0_seq4	124.125	-1.08295	0.217556	-4.9778	6.43121e-07	0.000120695	down	4e-55	AT2G21530.1		SMAD/FHA domain-containing protein
comp212083_c0_seq1	14.0633	-1.08557	0.47668	-2.27736	0.0227646	0.0412456	down	1e-106	AT4G38900.2	BZIP29	BASIC LEUCINE-ZIPPER 29, involved in cold tolerance			Salt
comp244416_c1_seq2	33.9155	-1.08702	0.301681	-3.60322	0.0003143	0.0108379	down	2e-18	AT5G41360.1	ATXPB2	DNA repair protein and transcription factor	Gregis et al. (2013)
comp245655_c1_seq1	1139.07	-1.08724	0.224892	-4.83448	1.33494e-06	0.000221308	down	3e-125	AT3G04160.1		Unknown protein	Gregis et al. (2013)		Heat
comp208976_c2_seq1	47.3293	-1.09267	0.354695	-3.08059	0.00206589	0.0378118	down	1e-11	AT5G19660.1	AtS1P	SITE-1 PROTEASE
FG445365	1820.2	-1.0982	0.368985	-2.97629	0.00291762	0.0472415	down	1e-30	AT3G13460.1	ECT2	Physically interacts with CIPK1	Gregis et al. (2013)	Horvath et al.(2008)
FG475883	53.2494	-1.10404	0.290149	-3.80507	0.000141765	0.00629662	down	6e-59	AT3G14205.1	SAC2	Phosphoinositide phosphatase family protein;			ABA, osmotic, cold
comp229511_c0_seq3	23.5574	-1.11288	0.418435	-2.65963	0.00782271	0.00273043	down	7e-37	AT4G32850.3	NPAP	NUCLEAR POLY(A) POLYMERASE		Walton et al.(2009)
comp239294_c0_seq3	148.08	-1.11656	0.229745	-4.86	1.17385e-06	0.000197942	down	4e-149	AT2G30900.1	TBL43	TRICHOME BIREFRINGENCE-LIKE 43
comp228274_c0_seq4	96.8457	-1.11905	0.272443	-4.10747	4.00017e-05	0.00259279	down	0	AT1G77720.1	PPK1	PUTATIVE PROTEIN KINASE 1
FG467872	57.9032	-1.12113	0.218327	-5.13511	2.81984e-07	6.62971e-05	down	1e-14	AT5G04280.1	RBGB3	RNA-BINDING GLYCINE-RICH PROTEIN B3			Cold, osmotic
comp215926_c0_seq1	202.12	-1.12216	0.142923	-7.85149	4.11123e-15	8.86039e-12	down	4e-55	AT2G28760.1	UXS6	UDP-XYL synthase 6	Gregis et al. (2013)
comp232813_c0_seq4	76.142	-1.12345	0.244501	-4.59488	4.32994e-06	0.000530715	down	4e-38	AT1G03380.1	ATG18G	HOMOLOG OF YEAST AUTOPHAGY 18G			Osmotic
comp233763_c0_seq3	60.2757	-1.12437	0.303697	-3.70227	0.000213677	0.00839834	down	0	AT3G18100.1	MYB4R1	MYB DOMAIN PROTEIN 4R1	Gregis et al. (2013)		Cold
comp236950_c1_seq5	35.5725	-1.12773	0.325603	-3.46351	0.000533186	0.0155811	down	2e-25	AT3G42170.1	DAYSLEEPER	Transposase-like gene	Gregis et al. (2013)
comp218644_c0_seq6	31.2758	-1.13089	0.379943	-2.97648	0.00291575	3.10574e-09	down		no hits
comp256131_c1_seq2	248.557	-1.13635	0.315565	-3.601	0.000317001	0.0108731	down	2e-14	AT3G01410.1		Polynucleotidyl transferase	Gregis et al. (2013)
FG413593	104.777	-1.13927	0.350869	-3.24699	0.00116631	0.0290069	down		no hits
comp243000_c2_seq22	58.4008	-1.1404	0.301413	-3.78352	0.000154624	0.00669832	down	0	AT4G18130.1	PHYE	Phytochrome E	Gregis et al. (2013)
comp213093_c0_seq1	21.2978	-1.15262	0.363608	-3.16995	0.00152468	0.0380123	down	5e-89	AT3G61220.2	SDR1	SHORT-CHAIN DEHYDROGENASE/REDUCTASE 1		Howe et al. (2015)
comp249245_c1_seq1	51.6703	-1.15501	0.24216	-4.76961	1.84583e-06	0.000280805	down	6e-61	AT3G55090.1	ABCG16,	ATP-BINDING CASSETTE G16			ABA, osmotic, salt
comp187321_c0_seq1	91.1401	-1.15621	0.264034	-4.37902	1.19215e-05	0.00110617	down	3e-89	AT4G29900.1	AtACA10	AUTOINHIBITED CA(2+)-ATPASE 10	Gregis et al. (2013)	Walton et al.(2009)	UV-B
comp216726_c0_seq1	46.6998	-1.15699	0.290162	-3.9874	6.68026e-05	0.00365253	down	1e-23	AT3G20440.1	EMB2729,	Putative glycoside hydrolase	Gregis et al. (2013)		Heat
comp225475_c1_seq2	131.546	-1.16377	0.186406	-6.2432	4.2871e-10	2.51984e-07	down	2e-16	AT1G23000.1		Heavy metal transport/detoxification superfamily protein		Walton et al.(2009)
comp256384_c0_seq1	231.653	-1.16467	0.260388	-4.47285	7.71851e-06	0.00908135	down		no hits
comp242604_c1_seq1	71.2431	-1.16605	0.354707	-3.28736	0.00101133	0.0237988	down	9e-61	AT5G41790.1	CIP1	COP1-INTERACTIVE PROTEIN	Gregis et al. (2013)
comp253792_c0_seq1	36.1346	-1.16842	0.360892	-3.23758	0.00120548	5.74625e-10	down	2e-26	ATMG00860.1	ORF158	DNA/RNA polymerases superfamily protein.
comp244920_c1_seq31	447.571	-1.17697	0.156714	-7.51032	5.8984e-14	1.01696e-10	down	0	AT5G55390.1	EDM2	ENHANCED DOWNY MILDEW 2
comp236498_c1_seq2	33.4638	-1.18256	0.354679	-3.33419	0.000855489	9.69876e-05	down	0	AT4G23160.1	CRK8	Cysteine-rich receptor-like protein kinase 10			Osmotic, UV-B
comp253476_c0_seq2	93.9785	-1.19025	0.394295	-3.01868	0.00253877	0.042998	down	0	AT1G22060.1		FBDF-box and Leucine Rich Repeat domains containing protein	Gregis et al. (2013)
comp244005_c0_seq4	102.03	-1.19378	0.329212	-3.62618	0.00028764	0.0101764	down	2e-89	AT3G14840.2	LIK1	LYSM RLK1-INTERACTING KINASE 1			Cold, salt
comp252690_c0_seq4	149.09	-1.19399	0.342687	-3.48421	0.000493591	0.0148261	down	5e-34	AT3G24255.1		RNA-directed DNA polymerase			Osmotic, salt
comp217064_c4_seq1	144.693	-1.19872	0.236881	-5.06041	4.18363e-07	9.04495e-05	down	3e-95	AT2G27040.1	AGO4	ARGONAUTE 4	Gregis et al. (2013)	Howe et al. (2015); Horvath et al. (2008)
comp252847_c0_seq1	46.7753	-1.2072	0.304234	-3.96799	7.24802e-05	0.00385606	down	2e-36	AT3G48310.1	CYP71A22	CYTOCHROME P450		Horvath et al.(2008)
comp256022_c0_seq3	78.6442	-1.21619	0.401736	-3.02733	0.00246723	0.0422868	down	1e-19	AT3G52250.1		A putative role in mRNA splicing	Gregis et al. (2013)
comp223307_c1_seq1	174.296	-1.21709	0.284853	-4.27269	1.9313e-05	0.00155598	down	0	AT5G47020.1		Unknown protein	Gregis et al. (2013)		ABA, osmotic
comp218685_c1_seq3	47.7348	-1.22862	0.293457	-4.18669	2.83047e-05	0.00198566	down	8e-64	AT1G30330.1	ARF6	Auxin response factor 6	Tao et al.(2012); Gregis et al.(2013)		Cold
comp216076_c0_seq3	40.9516	-1.23382	0.409446	-3.01339	0.00258351	0.0434708	down	4e-11	AT1G65440.1	GTB1	GLOBAL TRANSCRIPTION FACTOR GROUP B1		Howe et al. (2015)
comp228929_c1_seq2	95.7355	-1.23398	0.2369	-5.20887	1.89997e-07	4.7706e-05	down	4e-51	AT1G10380.1		Putative membrane lipoprotein			Heat
comp243598_c0_seq2	101.566	-1.23606	0.35186	-3.51292	0.000443206	0.0137767	down	4e-26	AT1G33390.1	FAS4	FASCIATED STEM 4	Gregis et al. (2013)	Walton et al.(2009)	Heat
comp225356_c0_seq5	36.1576	-1.25148	0.377233	-3.31752	0.000908215	0.0219927	down	2e-54	AT3G46350.1		Leucine-rich repeat protein kinase family protein
comp176679_c0_seq1	54.0782	-1.25246	0.291338	-4.29901	1.7156e-05	0.00142207	down	3e-08	AT3G02760.1		Class II aaRS and biotin synthetases superfamily protein
comp228792_c0_seq11	30.7631	-1.25508	0.301734	-4.15956	3.18866e-05	0.00218162	down	3e-43	AT5G18590.1		Galactose oxidase/kelch repeat superfamily protein	Gregis et al. (2013)
comp234814_c0_seq1	67.9003	-1.27158	0.253847	-5.00924	5.46448e-07	0.000110408	down	4e-97	AT5G64740.1	CESA6	Cellulose synthase A catalytic subunit 6
comp247609_c0_seq7	32.1642	-1.27432	0.362964	-3.51088	0.000446619	0.0138329	down	1e-68	AT1G54560.1	ATXIE	MYOSIN XI E	Gregis et al. (2013)
FG452407	71.3495	-1.27462	0.286432	-4.44999	8.58743e-06	1.28682e-06	down		no hits
comp214965_c0_seq1	133.168	-1.27666	0.338794	-3.76825	0.000164398	0.00703917	down	9e-98	AT3G11910.2	ATUBP13,	Ubiquitin carboxyl-terminal hydrolase 12
FG437743	20.0399	-1.27955	0.498564	-2.56647	0.010274	0.0473673	down	7e-46	AT3G22500.1	ATECP31	LATE EMBRYOGENESIS ABUNDANT PROTEIN ECP31			Osmotic
comp215268_c0_seq1	39.1538	-1.28743	0.329976	-3.90157	9.55701e-05	0.00466346	down	1e-20	ATMG00810.1	ORF240B	DNA/RNA polymerases superfamily protein
comp123364_c0_seq1	32.0002	-1.29911	0.327327	-3.96885	7.22206e-05	0.00385606	down	2e-23	AT3G48050.1	SUO	Translational repression, SUO	Gregis et al. (2013)
comp253384_c0_seq1	47.8267	-1.31287	0.403468	-3.25397	0.00113806	0.0258511	down	1e-141	AT3G24880.1	ATEAF1A	Nuclear localized protein of unknown function
comp253092_c1_seq1	30.2134	-1.31642	0.304115	-4.3287	1.49993e-05	2.53607e-17	down	1e-20	AT1G65090.1		Unknown protein
comp201133_c0_seq1	29.35	-1.32298	0.42202	-3.13488	0.00171925	0.0337354	down	2e-35	AT4G17330.1	AtG2484-1	Gene of unknown function	Gregis et al. (2013)
comp233149_c2_seq1	54.1952	-1.32352	0.302513	-4.37507	1.21394e-05	0.00110936	down	3e-102	AT2G07680.1	ABCC13	ATP-BINDING CASSETTE C13
comp237884_c0_seq1	85.3659	-1.333	0.236475	-5.63696	1.73077e-08	6.30439e-06	down	0	AT5G19820.1	EMB2734	EMBRYO DEFECTIVE 2734	Gregis et al. (2013)
FG467469	165.76	-1.33709	0.209902	-6.37007	1.88938e-10	0.000877819	down		no hits
FG403332	67.5028	-1.33821	0.314168	-4.25953	2.04856e-05	0.00161673	down	1e-99	AT5G51300.1	ATSF1	Nuclear localized splicing factor homolog	Gregis et al. (2013)	Walton et al.(2009)	Drought, cold
comp185197_c0_seq1	8.70353	-1.34493	0.514261	-2.61527	0.00891562	0.000120773	down	3e-77	AT5G47650.1	ATNUDX2	ARABIDOPSIS THALIANA NUDIX HYDROLASE HOMOLOG 2			ABA, cold, osmotic, wounding
comp256257_c0_seq1	45.2293	-1.34977	0.28641	-4.71274	2.44413e-06	0.0268529	down	5e-30	ATMG00860.1	ORF158	DNA/RNA polymerases superfamily protein
comp202267_c0_seq2	52.812	-1.35177	0.31747	-4.25795	2.0631e-05	0.00161685	down	5e-40	AT1G02080.1		CCR4-NOT transcription complex subunit 1	Gregis et al. (2013)	Walton et al.(2009)
comp246462_c0_seq1	38.855	-1.35288	0.384218	-3.52112	0.000429735	0.0135204	down	8e-19	ATMG00710.1	ORF120	Polynucleotidyl transferase			Heat
comp76950_c0_seq2	42.631	-1.36131	0.434372	-3.13397	0.00172456	0.0337884	down	1e-18	AT2G01050.1		Zinc ion binding		Howe et al. (2015); Horvath et al. (2008)
comp229575_c1_seq1	56.9777	-1.36167	0.366926	-3.71101	0.000206432	0.00818826	down	6e-106	AT3G63340.1		Protein phosphatase 2C family protein	Gregis et al. (2013)		Osmotic, heat
comp249383_c0_seq11	220.786	-1.36694	0.221221	-6.17904	6.44912e-10	3.54866e-07	down	3e-22	AT2G27140.1		HSP20-like chaperones superfamily protein			Heat
comp256180_c0_seq1	212.538	-1.37015	0.195677	-7.00208	2.52186e-12	0.0472415	down		no hits
comp253103_c0_seq1	192.178	-1.38403	0.435537	-3.17774	0.00148425	0.0307086	down	0	AT1G55350.1	DEK1	DEFECTIVE KERNEL 1	Gregis et al. (2013)
comp233493_c1_seq14	33.1335	-1.42945	0.345235	-4.14052	3.46521e-05	0.00232169	down	2e-23	AT1G43760.1		DNAse I-like superfamily protein	Gregis et al. (2013)
comp253003_c0_seq1	36.5371	-1.43468	0.355206	-4.03901	5.36784e-05	0.00314206	down	6e-43	AT5G07980.1		Dentin sialophosphoprotein-related	Gregis et al. (2013)
comp193267_c0_seq1	41.405	-1.44286	0.45193	-3.19266	0.00140969	0.0297369	down	3e-63	AT4G38780.1		Pre-mRNA-processing-splicing factor	Gregis et al. (2013)
comp239143_c0_seq1	46.6331	-1.46831	0.339209	-4.32864	1.50034e-05	0.00129337	down	3e-87	AT1G58060.1		ATP-dependent RNA helicase DHX29	Gregis et al. (2013)
comp249240_c1_seq3	29.3256	-1.47049	0.406087	-3.62113	0.000293317	0.0103067	down	0	AT5G07740.1		Actin binding	Gregis et al. (2013)		ACC, MJ, osmotic
FG449720	6.32788	-1.47625	0.532425	-2.77269	0.00555951	0.00872269	down	4e-30	AT4G23160.1	CRK8	Cysteine-rich receptor-like protein kinase 11			Osmotic, UV-B
comp239660_c0_seq2	81.1328	-1.48224	0.296475	-4.99953	5.74696e-07	0.000114329	down	0	AT4G21820.1		Calmodulin binding	Gregis et al. (2013)
comp220731_c0_seq1	32.0383	-1.49497	0.407318	-3.67027	0.000242291	0.00152143	down		no hits
comp219290_c1_seq1	63.3144	-1.51719	0.390939	-3.8809	0.00010407	0.00499343	down	4e-113	AT3G13330.1	PA200	PROTEASOME ACTIVATING PROTEIN 200	Gregis et al. (2013)		Cold, UV-B
comp220741_c0_seq1	87.643	-1.53453	0.338143	-4.5381	5.67632e-06	0.0006467	down	1e-38	AT2G12462.1		Sterile alpha motif (SAM) domain-containing protein
comp242191_c0_seq11	42.6586	-1.54458	0.306262	-5.04332	4.57524e-07	0.0500015	down	4e-30	AT4G23160.1	CRK8	Cysteine-rich receptor-like protein kinase 12			Osmotic, UV-B
comp253092_c1_seq3	362.655	-1.55492	0.165135	-9.416	4.68583e-21	0.00129337	down	2e-22	AT1G65090.1		Unknown protein
FG449536	103.682	-1.56457	0.275263	-5.68393	1.31635e-08	0.0171557	down		no hits
comp256208_c0_seq1	92.4736	-1.67839	0.332467	-5.04828	4.45801e-07	9.52835e-05	down	1e-174	AT3G48050.1	SUO	Translational repression, SUO	Gregis et al. (2013)
FG450619	89.9766	-1.69283	0.253772	-6.67068	2.54615e-11	0.0262361	down		no hits
comp256260_c0_seq1	93.9926	-1.69421	0.390418	-4.33948	1.42819e-05	0.00125206	down	0	AT1G70320.1	UPL2	UBIQUITIN-PROTEIN LIGASE 2	Gregis et al. (2013)	Howe et al. (2015)	Cold, osmotic
FG449302	294.017	-1.75862	0.193039	-9.11019	8.22367e-20	1.56255e-06	down		no hits
comp178540_c0_seq2	31.7834	-1.76548	0.45234	-3.90299	9.50123e-05	0.00464501	down	2e-30	AT5G42950.1	EXA1	GYF domain-containing protein	Gregis et al. (2013)
comp236808_c0_seq1	28.9128	-1.80424	0.442476	-4.0776	4.55036e-05	0.00280194	down	5e-28	AT5G07980.1		Dentin sialophosphoprotein-related	Gregis et al. (2013)
comp235666_c0_seq2	44.9743	-1.92235	0.36936	-5.20454	1.94476e-07	0.00047337	down	5e-18	AT2G01050.1		Zinc ion binding		Howe et al. (2015); Horvath et al. (2008)
comp252129_c1_seq11	38.9153	-1.97539	0.298332	-6.62146	3.55675e-11	2.90701e-08	down	1e-129	AT1G09280.1		Rhodanese/Cell cycle control phosphatase superfamily protein	Gregis et al. (2013)
comp241234_c3_seq38	7.09166	-2.02289	0.512312	-3.94855	7.86262e-05	0.0473661	down	6e-61	AT4G02900.1	ERD	Early-responsive to dehydration stress family protein			GA-3, drought
comp207057_c0_seq4	14.4766	-2.09894	0.459405	-4.56884	4.90441e-06	0.00846361	down	5e-106	AT1G01800.1		NAD(P)-binding Rossmann-fold superfamily protein
comp233667_c1_seq3	11.4588	-2.22563	0.467323	-4.7625	1.91207e-06	0.0500375	down	4e-29	AT1G01220.1	ATFKGP,	L-FUCOKINASE/GDP-L-FUCOSE PYROPHOSPHORYLASE	Gregis et al. (2013)
comp225013_c0_seq1	54.3297	-2.24802	0.301826	-7.44806	9.47242e-14	1.36098e-10	down	0	AT3G16785.1	PLDP1	PHOSPHOLIPASE D P1		Howe et al. (2015)
comp144651_c0_seq1	13.5133	-2.25229	0.467241	-4.8204	1.43269e-06	0.00825966	down	1e-140	AT3G16785.1	PLDP1	PHOSPHOLIPASE D P1		Howe et al. (2015)
comp66135_c0_seq1	7.34323	-2.53621	0.516131	-4.91389	8.92861e-07	3.46098e-05	down	2e-22	AT4G02900.1	ERD	Early-responsive to dehydration stress family protein			GA-3, drought
comp244460_c0_seq34	5.31248	-2.78257	0.568467	-4.89487	9.83728e-07	2.90701e-08	down	9e-154	AT4G02900.1	ERD	Early-responsive to dehydration stress family protein			GA-3, drought
comp262634_c0_seq1	13.6768	-3.96892	0.539366	-7.35849	1.86001e-13	0.000347309	down	6e-31	ATMG00860.1	ORF158	DNA/RNA polymerases superfamily protein
comp257481_c0_seq1	20.3495	-5.28868	0.513704	-10.2952	7.40624e-25	1.57463e-19	down	3e-47	AT1G76670.1	URGT1	UDP-RHA/UDP-GAL TRANSPORTER 1		Walton et al.(2009)	BL, osmotic, salt
comp205318_c0_seq6	86.6146	-6.26037	0.433417	-14.4442	2.7256e-47	7.04895e-43	down	0	AT4G00230.1	XSP1	XYLEM SERINE PEPTIDASE 1			Drought
comp255950_c0_seq8	94.3589	-6.33603	0.458741	-13.8118	2.1639e-43	2.79813e-39	down	3e-16	AT1G54470.2	RPP27	RESISTANCE TO PERONOSPORA PARASITICA 27	Gregis et al. (2013)		Osmotic, salt
Abbreviations:
ABA, abscisic acid
Acc, 1-Aminocyclopropane-1-carboxylic acid
BL, Brassinolide
GA-3, Gibberellic acid
MJ, Methyl Jasmonate
