# Supplementary material for: Kiwifruit SVP2 gene prevents premature budbreak during dormancy
Source: J Exp Bot. 2017 Feb 3;68(5):1071–82. doi: 10.1093/jxb/erx014 (PMC5853213; doi:10.1093/jxb/erx014)
Supplement: supplementary_table_S4 [file erx014_suppl_supplementary_table_s4.xlsx]

## Sheet: t2-c2
Table S4. List of the differentially expressed genes (log2 >±1, Padj <0.05) between transgenic SVP2 (t2) and control (c2) in bud samples collected at 14 August 2013
Gene ID	baseMean	log2FoldChange	lfcSE	stat	pvalue	padj	up/down regulation	Blast score	Arabidopsis Gene ID	At Gene Name	Arabidopsis gene description	Arabidopsis SVP target	Identified dormancy associated gene	Hormone & abiotic stress response (Arabidopsis eFP Browser)
comp219671_c0_seq3	28.5746	3.68057	0.422031	8.72109	2.75537e-18	7.6287e-15	up	2e-30	AT4G03390.1	SRF3	STRUBBELIG-RECEPTOR FAMILY 3			Drought, salt
comp180531_c0_seq3	32.0908	3.37399	0.449634	7.50384	6.19737e-14	7.62598e-11	up	0	AT5G43120.1		ARM-repeat/Tetratricopeptide repeat (TPR)-like protein	Gregis et al.(2013)		ACC, BL
comp240032_c0_seq19	25.0276	3.13473	0.414819	7.55685	4.12938e-14	5.27671e-11	up	2e-40	AT5G66960.1		Prolyl oligopeptidase family protein			Heat
comp241133_c1_seq4	272.337	2.82073	0.302612	9.32127	1.14959e-20	6.36565e-17	up		no hits
comp232945_c0_seq2	20.1066	2.7226	0.549977	4.9504	7.40629e-07	0.00012816	up	3e-139	AT5G10260.1	RABH1E	RAB GTPASE HOMOLOG H1E
comp245713_c2_seq4	34.7055	2.54069	0.353412	7.18904	6.52487e-13	6.77444e-10	up	2e-53	AT5G43280.1		DELTA(3,5),DELTA(2,4)-DIENOYL-COA ISOMERASE,			Osmotic
comp252397_c0_seq1	14.9263	2.40665	0.488	4.93166	8.15357e-07	0.00013751	up	4e-43	AT4G16190.1		Papain family cysteine protease			ABA, osmotic
comp244330_c0_seq19	16.7207	2.40324	0.413299	5.81478	6.07131e-09	2.1233e-06	up		no hits
comp220609_c0_seq19	23.4207	2.36763	0.476629	4.96745	6.78403e-07	0.000119255	up	4e-20	AT3G47580.1		Leucine-rich repeat protein kinase family protein	Gregis et al.(2013)		ABA, osmotic, drought,
comp235903_c0_seq2	90.8011	2.2586	0.257721	8.76373	1.88896e-18	5.98982e-15	up		no hits
FG468453	121.721	2.21438	0.443525	4.99268	5.95471e-07	0.000107521	up	6e-15	AT5G25610.1	ATRD22	RESPONSIVE TO DESICCATION 22		Howe et al. (2015); Horvath et al. (2008)	ABA , osmotic
comp227381_c1_seq55	58.5405	2.14977	0.256523	8.38041	5.27414e-17	1.16819e-13	up	3e-12	AT2G15860.1		Unknown protein	Gregis et al.(2013)
comp254947_c1_seq2	21.0965	2.09798	0.448743	4.67523	2.93628e-06	0.000399816	up	0	AT4G08850.1	MIK2	MDIS1-INTERACTING RECEPTOR LIKE KINASE2		Walton et al.(2009)	Salt, UV-B
comp231157_c1_seq3	20.4274	2.06317	0.606907	3.39949	0.000675118	0.0281079	up	3e-105	AT4G11650.1	ATOSM34	Osmotin-like protein		Howe et al. (2015)
comp65759_c0_seq1	26.8024	2.00114	0.523606	3.82184	0.00013246	0.00856194	up	2e-08	AT3G06470.1		GNS1/SUR4 membrane protein family
FG415815	38.4877	1.99687	0.310917	6.42251	1.34043e-10	7.81304e-08	up		no hits
comp229788_c0_seq11	13.4192	1.9273	0.427676	4.50645	6.59224e-06	0.000794632	up	3e-75	AT5G01240.1	LAX1	LIKE AUXIN RESISTANT 1
FG466111	1984.31	1.8766	0.319403	5.87534	4.21977e-09	1.6302e-06	up	9e-57	AT5G25610.1	ATRD22	RESPONSIVE TO DESICCATION 22, mediated by ABA		Howe et al. (2015); Horvath et al. (2008)	ABA , osmotic
comp241847_c0_seq34	182.532	1.84649	0.28401	6.5015	7.9525e-11	4.98517e-08	up		no hits
FG445784	13.3128	1.8324	0.477288	3.83919	0.000123441	0.00807322	up	1e-100	AT3G15510.1	ATNAC2	NAC DOMAIN CONTAINING PROTEIN 2	Gregis et al.(2013)		MJ, drought, cold
FG431338	49.3523	1.81135	0.380296	4.763	1.90736e-06	0.000282902	up	2e-49	AT4G32940.1	GAMMA-VPE	GAMMA VACUOLAR PROCESSING ENZYME			ABA, osmotic
FG471059	584.722	1.80849	0.338003	5.3505	8.77101e-08	2.06672e-05	up	2e-55	AT3G16150.1	ASPGB1	Asparaginase B1	Gregis et al.(2013)		Cold, osmotic
comp249088_c0_seq1	81.4382	1.80177	0.322444	5.58785	2.29892e-08	6.47282e-06	up	6e-30	AT5G19790.1	RAP2.11	RELATED TO AP2 11
comp249248_c1_seq7	18.2296	1.79813	0.512966	3.50535	0.000456008	0.0214291	up		no hits
comp223288_c5_seq2	85.0597	1.79614	0.315369	5.69537	1.23103e-08	3.93267e-06	up	0	AT4G35090.1	CAT2	CATALASE 2
comp248512_c1_seq4	26.4893	1.7787	0.329429	5.39934	6.68867e-08	1.67086e-05	up	9e-31	AT2G15860.1		Unknown protein	Gregis et al.(2013)
comp224016_c2_seq1	42.8074	1.72748	0.324141	5.32939	9.85418e-08	2.28948e-05	up		no hits
comp144129_c0_seq1	12.5829	1.69575	0.499381	3.39571	0.00068452	0.0281888	up	1e-10	AT1G79020.1		Enhancer of polycomb-like transcription factor protein
comp230812_c2_seq7	14.2684	1.63882	0.420439	3.89788	9.70396e-05	0.00673078	up	0.23	AT5G54740.1	SESA5	SEED STORAGE ALBUMIN 5
comp236778_c0_seq1	115.157	1.6328	0.29645	5.50784	3.63271e-08	9.81245e-06	up	3e-154	AT4G10650.1		P-loop containing nucleoside triphosphate hydrolases superfamily protein
comp254138_c0_seq1	17.6608	1.61883	0.379127	4.26988	1.95578e-05	0.00184337	up	9e-34	ATMG00860.1	ORF158	DNA/RNA polymerases superfamily protein.			Osmotic, cold, heat
comp235097_c1_seq39	153.401	1.61743	0.494582	3.2703	0.00107435	0.0385883	up	1e-17	AT2G02520.1		RNA-directed DNA polymerase
comp184801_c0_seq1	13.5955	1.61547	0.471119	3.429	0.000605818	0.0261739	up	2e-23	AT3G50900.1		Unknown protein
comp163874_c0_seq1	60.585	1.57885	0.453961	3.47793	0.000505294	0.0230611	up	8e-58	AT1G50310.1	ATSTP9,	Sugar transporter 9
comp222887_c1_seq2	38.6928	1.57176	0.411676	3.81796	0.000134557	0.00866383	up	3e-76	AT3G18990.1	VRN1	REDUCED VERNALIZATION RESPONSE 1		Howe et al. (2015)
comp229945_c1_seq2	17.4068	1.56585	0.393523	3.97905	6.91926e-05	0.00514285	up	1e-23	AT5G55740.1	CRR21	CHLORORESPIRATORY REDUCTION 21
comp194658_c0_seq1	16.0516	1.56117	0.415431	3.75795	0.000171314	0.0102002	up	1e-111	AT1G20630.1	CAT1	CATALASE 1
comp236677_c0_seq1	49.5936	1.56096	0.298038	5.23746	1.62806e-07	3.48972e-05	up	0	AT2G38120.1	ATAUX1	Auxin influx transporter
comp242807_c0_seq30	46.0763	1.55463	0.26917	5.77565	7.66571e-09	2.62562e-06	up	6e-61	AT2G18250.1	ATCOAD	4-PHOSPHOPANTETHEINE ADENYLYLTRANSFERASE		Howe et al. (2015)
comp194881_c0_seq1	19.8971	1.54984	0.483834	3.20324	0.00135889	0.0448536	up	3e-26	AT2G31050.1		Cupredoxin superfamily protein
comp224047_c2_seq2	84.6839	1.54935	0.362883	4.26956	1.95856e-05	0.00184337	up	5e-49	AT3G16770.1	ATEBP, RAP2.3	ETHYLENE RESPONSE FACTOR 72	Gregis et al. (2013)	Howe et al. (2015)
comp194901_c0_seq1	28.748	1.52171	0.38411	3.96164	7.44352e-05	0.00543713	up	9e-12	AT1G24020.1	MLP423	MLP-LIKE PROTEIN 423		Howe et al. (2015); Walton et al. (2009)
comp235898_c1_seq1	51.347	1.5103	0.396089	3.81304	0.000137267	0.00873673	up	6e-177	AT5G15240.1		Transmembrane amino acid transporter family protein		Howe et al. (2015)	ABA, osmotic, cold
FG510100	41.5913	1.50254	0.406046	3.70042	0.000215245	0.012019	up	3e-20	AT5G59780.3	ATMYB59	MYB DOMAIN PROTEIN 59
comp252354_c0_seq2	19.5145	1.50121	0.398491	3.76724	0.000165065	0.009953	up	0	AT4G08850.1	MIK2	MDIS1-INTERACTING RECEPTOR LIKE KINASE2		Walton et al.(2009)	Salt, UV-B
comp239614_c0_seq1	304.716	1.49768	0.388266	3.85736	0.000114616	0.0076313	up	2e-102	AT4G08950.1	EXO	EXORDIUM	Tao et al.(2012)		Salt, UV-B
comp236137_c0_seq3	117.726	1.48898	0.186258	7.99415	1.30473e-15	2.16741e-12	up		no hits
comp234689_c0_seq51	96.3162	1.48637	0.30987	4.79675	1.61264e-06	0.00024465	up	1e-108	AT2G33470.1	GLTP1	GLYCOLIPID TRANSFER PROTEIN 1
FG410443	608.167	1.47957	0.240521	6.15151	7.67488e-10	3.86349e-07	up	1e-87	AT3G16150.1	ASPGB1	Asparaginase B1	Gregis et al.(2013)		Cold, osmotic
comp74630_c0_seq2	16.4927	1.46925	0.405666	3.62182	0.000292535	0.0153299	up	5e-14	AT1G64260.1		MuDR family transposase		Walton et al.(2009)
comp225773_c0_seq1	12.3867	1.46913	0.45384	3.2371	0.00120751	0.0414446	up	8e-149	AT4G21490.1	NDB3	NAD(P)H dehydrogenase B3	Gregis et al.(2013)
comp207129_c0_seq1	13.7339	1.45254	0.46135	3.14845	0.00164138	0.0506343	up	2e-88	AT5G14720.1		Protein kinase superfamily protein
comp191747_c0_seq2	14.5902	1.446	0.381736	3.78795	0.000151892	0.00938006	up	6e-29	AT1G31910.2		GHMP kinase family protein	Gregis et al. (2013)	Howe et al. (2015)
comp212088_c0_seq1	27.5346	1.4442	0.438582	3.29287	0.000991698	0.0366091	up	7e-10	AT4G19180.1	APY7	Putative apyrase
comp241003_c0_seq8	33.4684	1.44332	0.382483	3.77356	0.000160933	0.00979276	up	5e-18	AT2G01050.1		Zinc ion binding		Howe et al. (2015); Horvath et al. (2008)
comp230653_c0_seq8	12.7028	1.43697	0.416476	3.45031	0.000559947	0.0247719	up		no hits
comp258823_c0_seq1	18.5709	1.42586	0.444424	3.20834	0.00133503	0.0443551	up	3e-16	AT1G64550.1	ABCF3	Member of GCN subfamily	Gregis et al.(2013)
comp221187_c1_seq1	1108.92	1.416	0.434097	3.26195	0.0011065	0.039109	up	4e-32	AT3G46130.4	ATMYB48-2	MYB DOMAIN PROTEIN 48
comp189326_c0_seq1	15.0405	1.41485	0.427366	3.31062	0.000930908	0.0347511	up	8e-179	AT5G20870.1		O-Glycosyl hydrolases family 17 protein	Gregis et al.(2013)		ACC
comp211636_c0_seq1	122.702	1.41388	0.354465	3.98877	6.64155e-05	0.00498394	up	1e-41	AT5G39950.1	ATTRXH2	ARABIDOPSIS THIOREDOXIN H2,	Gregis et al. (2013)	Howe et al. (2015)	Osmotic
comp146564_c0_seq1	16.663	1.40286	0.418098	3.35534	0.000792668	0.0310856	up	0	AT3G11830.1		TCP-1/cpn60 chaperonin family protein
FG435587	35.2092	1.40115	0.329385	4.25382	2.10157e-05	0.00195581	up	8e-57	AT4G01470.1	ATTIP1.3	TONOPLAST INTRINSIC PROTEIN 1.3		Howe et al. (2015)
comp240199_c0_seq1	52.6438	1.39845	0.312245	4.47869	7.51024e-06	0.000884823	up	3e-70	AT4G14140.1	DMT02	DNA methyltransferase	Gregis et al.(2013)
comp146757_c0_seq1	12.3516	1.38076	0.376375	3.66857	0.000243908	0.0133509	up	0	AT2G26450.1		Plant invertase/pectin methylesterase inhibitor superfamily	Gregis et al.(2013)
comp235783_c2_seq11	300.531	1.38018	0.177378	7.78099	7.19592e-15	1.13846e-11	up	9e-157	AT5G19760.1		Mitochondrial carrier capable of transporting both dicarboxylates and tricarboxylates
comp225997_c1_seq12	65.159	1.36622	0.264713	5.16114	2.45452e-07	4.94236e-05	up	3e-64	AT4G35800.1	NRPB1	RNA POLYMERASE II LARGE SUBUNIT	Gregis et al.(2013)
comp237260_c0_seq4	263.096	1.35487	0.240994	5.62202	1.88742e-08	5.54935e-06	up	0	AT1G69870.1	ATNPF2.13	NITRATE TRANSPORTER
FG435702	41.9497	1.35443	0.376384	3.59854	0.000320013	0.016327	up	3e-42	AT4G34760.1	SAUR50	SAUR-like auxin-responsive protein family		Howe et al. (2015)	IAA, heat
comp196438_c0_seq2	17.1935	1.35278	0.349887	3.86634	0.000110483	0.00746075	up	1e-66	AT4G14140.1	DMT02	DNA methyltransferase	Gregis et al.(2013)
comp227343_c0_seq1	71.8738	1.34118	0.348978	3.84318	0.00012145	0.00799024	up	1e-176	AT2G41810.1		Unknown protein
comp130252_c0_seq1	18.3242	1.33654	0.400834	3.33439	0.000854862	0.0328715	up	2e-56	AT1G48830.1		Ribosomal protein S7e family protein
comp53081_c0_seq1	15.6248	1.33627	0.422592	3.16209	0.00156641	0.0492827	up	6e-78	AT1G11680.1	ATCYP51	CYTOCHROME P450 51A2
comp229761_c0_seq6	283.324	1.3328	0.273767	4.86837	1.12522e-06	0.000178873	up	3e-138	AT5G20400.1		Similar to flavanone 3 hydroxylase from Malus	Gregis et al.(2013)		ABA
FG473503	491.934	1.30146	0.34649	3.75612	0.000172571	0.0102567	up	3e-95	AT4G32940.1	GAMMA-VPE	GAMMA VACUOLAR PROCESSING ENZYME			ABA, osmotic
comp179804_c0_seq1	12.7563	1.29475	0.399095	3.24422	0.00117772	0.0408836	up	5e-149	AT3G56050.1		Protein kinase family protein			Osmotic
comp217023_c2_seq3	34.9989	1.29035	0.290587	4.4405	8.97521e-06	0.00102121	up		no hits
comp216810_c0_seq1	54.6768	1.27197	0.367592	3.46027	0.000539627	0.02413	up	8e-85	AT1G80160.1	GLYI7	GLYOXYLASE I 7		Howe et al. (2015)	ABA , osmotic
FG427276	46.6937	1.26985	0.369352	3.43805	0.000585911	0.0255799	up	3e-25	AT5G53370.1	ATPMEPCRF	Pectin methylesterase PCR fragment F
comp226304_c0_seq1	1960.03	1.2684	0.225814	5.61699	1.94317e-08	5.66314e-06	up	3e-146	AT2G36830.1	GAMMA-TIP1	GAMMA TONOPLAST INTRINSIC PROTEIN			Heat
comp236978_c0_seq4	146.484	1.26461	0.214807	5.88721	3.92777e-09	1.53525e-06	up	5e-92	AT5G67260.1	CYCD3;2	CYCD3 D-type cyclin	Gregis et al.(2013)
comp102128_c0_seq1	10.9118	1.2628	0.483684	2.6108	0.00903299	0.0280871	up	3e-23	AT1G14910.1		ENTH/ANTH/VHS superfamily protein	Gregis et al.(2013)		Drought, heat
comp236899_c0_seq2	271.433	1.24371	0.174126	7.14261	9.15763e-13	8.69294e-10	up		no hits
comp44373_c0_seq1	58.4034	1.23882	0.375677	3.29758	0.00097522	0.0361615	up	7e-35	AT4G37980.1	ATCAD7	Elicitor-activated gene 3-1 (ELI3		Howe et al. (2015); Horvath et al. (2008), Walton et al. (2009)	ABA, osmotic
FG478528	35.7774	1.23634	0.306956	4.02775	5.63136e-05	0.00435108	up	1e-130	AT1G47270.1	TLP6	TUBBY LIKE PROTEIN 6, Member of TLP family		Horvath et al.(2008)	Osmotic, salt
comp227168_c0_seq3	19.1825	1.23005	0.370455	3.32036	0.000899005	0.0338262	up	1e-86	AT4G26830.1		O-Glycosyl hydrolases family 17 protein
comp213772_c0_seq1	23.97	1.22912	0.362512	3.39056	0.000697505	0.0284343	up	2e-170	AT3G26300.1	CYP71B34	Putative cytochrome P450		Horvath et al.(2008)	ABA, osmotic
comp230105_c1_seq1	43.1299	1.22694	0.261386	4.69396	2.67973e-06	0.000369424	up		no hits
JX067528	2465.15	1.21397	0.173912	6.98036	2.94419e-12	2.64372e-09	up	0	AT1G27680.1	APL2	ADP-glucose pyrophosphorylase	Gregis et al.(2013)		Cold, salt
comp222308_c0_seq1	396.316	1.20857	0.156057	7.74445	9.59932e-15	1.38664e-11	up	2e-72	AT5G11590.1	TINY2	Member of the DREB subfamily A-4 of ERF/AP2 transcription factor family		Howe et al. (2015)	Cold
comp243527_c0_seq1	103.465	1.19856	0.351859	3.40637	0.000658321	0.0275814	up	1e-115	AT1G66920.2		Protein kinase superfamily protein			UV-B
comp253897_c0_seq1	164.375	1.1966	0.171661	6.97074	3.15285e-12	2.75659e-09	up	0	AT2G34930.1		Disease resistance family protein	Gregis et al.(2013)		MJ, BL, cold, wounding
comp99735_c0_seq1	62.101	1.18799	0.334653	3.54992	0.000385343	0.0188525	up	3e-50	AT1G52240.2	ATROPGEF11	Member of KPP-like gene family
FG474545	80.5462	1.18794	0.3553	3.34349	0.000827306	0.0320728	up		no hits
comp222180_c0_seq1	39.164	1.17235	0.339426	3.45391	0.000552521	0.0245414	up	1e-153	AT3G14850.2	TBL41	TRICHOME BIREFRINGENCE-LIKE 41
FG475338	234.401	1.16681	0.2309	5.05331	4.3422e-07	8.15058e-05	up	5e-92	AT1G27680.1	APL2	ADP-glucose pyrophosphorylase catalyzes	Gregis et al.(2013)		Cold, salt
comp207804_c0_seq1	28.5494	1.1465	0.34845	3.29028	0.00100087	0.0368248	up	2e-70	AT1G14150.1	PSBQ-LIKE 2	Subunit of the NAD(P)H dehydrogenase complex
comp217496_c0_seq1	206.976	1.14316	0.247886	4.61164	3.99508e-06	0.000520519	up	9e-78	AT2G41660.1	MIZ1	Essential for hydrotropism in roots			ABA, osmotic, cold
comp206197_c0_seq1	148.025	1.1373	0.337309	3.37168	0.000747116	0.0295854	up		no hits
comp230492_c1_seq2	30.8664	1.13087	0.329173	3.4355	0.000591457	0.0256535	up	4e-11	AT2G38290.1	ATAMT2	AMMONIUM TRANSPORTER 2		Howe et al. (2015)	Cold, UVB
comp247360_c0_seq1	77.2512	1.11196	0.241983	4.59518	4.32379e-06	0.000558963	up	0	AT4G20140.1	GSO1	Putative leucine-rich repeat transmembrane-type receptor kinase	Gregis et al.(2013)		Osmotic
comp235587_c0_seq13	246.872	1.11174	0.136111	8.16789	3.13836e-16	5.48784e-13	up	0	AT4G15560.1	DXS1	1-DEOXY-D-XYLULOSE 5-PHOSPHATE (DXP) SYNTHASE 1		Horvath et al.(2008)
comp250280_c0_seq2	448.223	1.09988	0.272027	4.04329	5.27066e-05	0.00413978	up	0	AT4G32940.1	GAMMA-VPE	GAMMA VACUOLAR PROCESSING ENZYMEvacuolar processing enzyme			ABA, osmotic
comp224047_c1_seq3	176.597	1.09884	0.346922	3.16739	0.00153813	0.0488554	up	3e-46	AT3G16770.1	ATEBP	ETHYLENE RESPONSE FACTOR 72	Gregis et al. (2013)	Howe et al. (2015)
comp250156_c2_seq9	75.0709	1.09752	0.268107	4.0936	4.24725e-05	0.00345859	up	5e-168	AT3G59140.1	ATMRP14	ATP-BINDING CASSETTE C10, 4, member of MRP		Howe et al. (2015)	Osmotic
comp190894_c0_seq1	487.541	1.09701	0.215183	5.09804	3.43188e-07	6.5908e-05	up	8e-88	AT4G27670.1	HSP21	HEAT SHOCK PROTEIN 21, chloroplast located small heat shock protein			Heat
comp214836_c0_seq1	104.263	1.091	0.181806	6.0009	1.9623e-09	8.57837e-07	up	2e-107	AT1G03400.1		Similarity to tomato E8 (ACC oxidase		Horvath et al.(2008)
comp244320_c1_seq1	186.581	1.09092	0.207056	5.26872	1.37379e-07	3.04286e-05	up	0	AT5G19160.1	TBL11	TRICHOME BIREFRINGENCE-LIKE 11		Walton et al.(2009)
comp187108_c1_seq3	54.2147	1.08085	0.330504	3.2703	0.00107432	0.0385883	up	9e-82	AT4G02890.3	UBQ14	Polyubiquitin gene containing 4 ubiquitin repeats.
comp221751_c3_seq2	179.688	1.0778	0.271038	3.97656	6.99186e-05	0.00518311	up	5e-170	AT3G54820.1	PIP2;5	Plasma membrane intrinsic protein 2;5		Howe et al. (2015); Horvath et al. (2008)	ABA, osmotic, cold
FG404566	93.9221	1.07246	0.199801	5.36762	7.97804e-08	1.94899e-05	up	3e-82	AT5G25770.1		Alpha/beta-Hydrolases superfamily protein		Howe et al. (2015)	Osmotic
comp223799_c1_seq22	31.2591	1.06995	0.274331	3.90023	9.61018e-05	0.00669368	up	4e-101	AT4G38470.1	STY46	SERINE/THREONINE/TYROSINE KINASE 46	Tao et al.(2012); Gregis et al.(2013)		MJ, cold
comp190967_c0_seq2	32.8499	1.06839	0.282799	3.77793	0.000158137	0.00967551	up	3e-29	AT1G10657.2		Unknown protein
comp221188_c0_seq2	19.8525	1.0673	0.319755	3.33788	0.000844215	0.0325763	up	8e-107	AT1G47240.1	ATNRAMP2	NRAMP2 gene family of metal ion transporters	Gregis et al.(2013)
comp229251_c0_seq1	1744.16	1.06233	0.201054	5.2838	1.26533e-07	2.87941e-05	up	0	AT1G21680.1		DPP6 N-terminal domain-like protein	Gregis et al.(2013)
FG442100	61.967	1.06205	0.318136	3.33836	0.000842737	0.0325571	up	8e-71	AT4G11650.1	ATOSM34	Osmotin-like protein		Howe et al. (2015)
FG470560	7.71313	1.0576	0.293809	3.59963	0.000318676	0.0162888	up	9e-22	AT5G65170.1		VQ motif-containing protein
comp207038_c1_seq2	20.324	1.05165	0.328968	3.1968	0.0013896	0.0452628	up		no hits
comp251956_c0_seq2	811.089	1.05122	0.204461	5.14143	2.7265e-07	5.39197e-05	up	0	AT4G01970.1	RS4	Raffinose and high affinity stachyose synthase		Howe et al. (2015)	Cold
comp210997_c0_seq2	253.916	1.04472	0.229648	4.54921	5.38481e-06	0.000657739	up	4e-10	AT2G05540.1		Glycine-rich protein family			Osmotic
comp231954_c0_seq3	21.779	1.04013	0.3281	3.17018	0.00152346	0.0484359	up	3e-19	AT4G21310.1		Unknown protein			Heat
comp237036_c1_seq2	60.7657	1.03755	0.218579	4.7468	2.06661e-06	0.00029873	up	4e-94	AT2G22590.1		UDP-Glycosyltransferase superfamily protein		Walton et al.(2009)	ABA, cold
comp247995_c0_seq1	98.7199	1.0352	0.253376	4.08561	4.39608e-05	0.00355366	up	2e-142	AT2G30220.1		GDSL-motif esterase/acyltransferase/lipase
comp204567_c1_seq1	179.256	1.02906	0.170437	6.03774	1.56285e-09	7.01679e-07	up	7e-79	AT4G26220.1	CCOAOMT7	CAFFEOYL COENZYME A ESTER O-METHYLTRANSFERASE 7			ACC, cold
comp223488_c0_seq1	125.831	1.02552	0.274527	3.73558	0.000187283	0.0108592	up	6e-78	AT2G47460.1	ATMYB12	MYB DOMAIN PROTEIN 12			UV-B
comp252942_c0_seq2	163.386	1.00889	0.194838	5.17811	2.24144e-07	4.59689e-05	up	0	AT5G45650.1		Subtilase family protein		Howe et al. (2015); Walton et al. (2009)
comp190112_c0_seq1	28.5675	-0.999323	0.291966	-3.42274	0.00061994	0.026611	down		no hits
comp228274_c0_seq4	96.8457	-1.0028	0.26547	-3.77745	0.000158441	0.00967551	down	0	AT1G77720.1	PPK1	PUTATIVE PROTEIN KINASE 1, predicted protein kinase
comp225475_c1_seq2	131.546	-1.00346	0.168401	-5.95874	2.5419e-09	1.05565e-06	down	2e-16	AT1G23000.1		Heavy metal transport/detoxification superfamily protein
comp222033_c1_seq1	64.4233	-1.01492	0.311577	-3.25735	0.00112457	0.0396212	down	4e-52	AT3G20600.1	NDR1	Non-race specific resistance to bacterial and fungal pathogens		Walton et al.(2009)	Cold
comp210171_c0_seq6	75.1566	-1.01554	0.210064	-4.83445	1.33514e-06	0.000206319	down	1e-28	AT4G16740.2	ATTPS03	TERPENE SYNTHASE 03
comp250773_c0_seq2	141.721	-1.02214	0.288455	-3.54349	0.000394875	0.0191523	down	0	AT5G13700.1	APAO	polyamine oxidase activity			Osmotic
comp239991_c0_seq4	99.0978	-1.02558	0.196459	-5.22031	1.78629e-07	3.7801e-05	down	0	AT2G18170.1	ATMPK7	MAP kinase 7			ABA, osmotic
comp254319_c0_seq9	107.014	-1.02724	0.280167	-3.66652	0.000245874	0.0134137	down	3e-91	AT3G15030.1	TCP4	TCP family transcription factor
FG403483	43.2506	-1.02883	0.326941	-3.14683	0.00165053	0.0507752	down	3e-07	AT4G03415.1	PP2C52	2C-TYPE PROTEIN PHOSPHATASE 52
comp224802_c0_seq4	48.8477	-1.0309	0.249096	-4.13857	3.49477e-05	0.00296439	down	7e-56	AT2G03500.1	EFM	EARLY FLOWERING MYB PROTEIN
comp237766_c0_seq1	1282.31	-1.03158	0.160167	-6.44065	1.18962e-10	7.05783e-08	down	0	AT1G16390.1	ATOCT3	Organic cation/carnitine transporter 3
FG406776	678.723	-1.03563	0.168646	-6.14086	8.20771e-10	4.07004e-07	down	5e-19	AT2G33830.1	ATDRM2	Dormancy/auxin associated family protein			Osmotic, drought, cold
comp218511_c0_seq2	52.9809	-1.04479	0.234008	-4.46478	8.01519e-06	0.000931913	down	0	AT4G01950.1	ATGPAT3,	Putative sn-glycerol-3-phosphate 2-O-acyltransferase			Salt, wounding
comp237996_c0_seq1	74.2359	-1.04794	0.216243	-4.84612	1.259e-06	0.000197307	down	0	AT4G17360.1		Putative formyltetrahydrofolate deformylase
comp208862_c0_seq5	16.5925	-1.05025	0.321874	-3.26293	0.00110267	0.0390664	down	1e-42	AT3G45190.1		SIT4 phosphatase-associated family protein
comp222292_c0_seq1	67.4299	-1.05413	0.314332	-3.35356	0.000797786	0.0312198	down	4e-95	AT1G77380.1	AAP3	Amino acid permease		Horvath et al.(2008)	ACC, osmotic, drought, cold
comp226252_c1_seq1	126.32	-1.06106	0.209823	-5.05696	4.25999e-07	8.08766e-05	down	3e-34	AT4G26150.1	CGA1	Member of the GATA factor family of zinc finger transcription factors			UV-B
comp227789_c0_seq20	106.534	-1.06254	0.328847	-3.2311	0.00123317	0.0421509	down	3e-159	AT2G33560.1	BUBR1	BUB1-RELATED (BUB1: BUDDING UNINHIBITED BY BENZYMIDAZOL 1
comp228570_c0_seq5	65.2344	-1.06386	0.19369	-5.49259	3.96091e-08	1.04442e-05	down		no hits
FG434585	84.9728	-1.07659	0.296815	-3.62714	0.000286573	0.0151129	down	2e-53	AT3G15030.1	TCP4	TCP family transcription factor
comp252857_c0_seq5	122.378	-1.08577	0.201667	-5.38399	7.28512e-08	1.80628e-05	down	5e-132	AT4G23160.1	CRK8	Cysteine-rich receptor-like protein kinase 8			Osmotic, UV-B
comp240079_c0_seq1	185.07	-1.08601	0.31049	-3.49773	0.000469239	0.0219577	down	0	AT1G76130.1	ATAMY2	Alpha-amylase		Horvath et al.(2008)	Osmotic, salt
comp237964_c0_seq2	67.7675	-1.08888	0.255238	-4.26612	1.989e-05	0.00186673	down	0	AT5G09690.2	ATMGT7	Transmembrane magnesium transporter	Gregis et al.(2013)
comp253432_c0_seq2	197.917	-1.09685	0.196205	-5.59033	2.26637e-08	6.43994e-06	down	1e-145	AT2G05810.1		ARM repeat superfamily protein
comp244920_c1_seq31	447.571	-1.09776	0.144816	-7.58038	3.44541e-14	4.57882e-11	down	0	AT5G55390.1	EDM2	ENHANCED DOWNY MILDEW 2
comp230681_c0_seq4	49.7337	-1.10235	0.323097	-3.41182	0.0006453	0.0273114	down	0	AT5G45650.1		Subtilase family protein		Howe et al. (2015); Walton et al. (2009)
FG450619	89.9766	-1.1037	0.221446	-4.98407	6.22595e-07	0.00011121	down		no hits
comp232813_c0_seq4	76.142	-1.10392	0.219802	-5.02235	5.10421e-07	9.47387e-05	down	4e-38	AT1G03380.1	ATG18G	HOMOLOG OF YEAST AUTOPHAGY 18G			Osmotic
comp242053_c0_seq2	48.8462	-1.10556	0.297962	-3.71039	0.000206938	0.0116728	down	0	AT1G76990.1	ACR3	ACT domain repeat 3	Gregis et al.(2013)
comp225356_c0_seq5	36.1576	-1.11206	0.346511	-3.20932	0.00133051	0.0442622	down	2e-54	AT3G46350.1		Leucine-rich repeat protein kinase family protein
FG469485	17.308	-1.12888	0.327971	-3.44201	0.000577405	0.0253815	down	8e-28	AT2G23970.1		Class I glutamine amidotransferase-like superfamily protein		Horvath et al.(2008)
comp242202_c1_seq1	461.619	-1.13001	0.184779	-6.11547	9.62707e-10	4.6355e-07	down	6e-74	AT4G18390.1	TCP2	Cycloidea and PCF transcription factor 2			Cold
comp239913_c0_seq2	624.016	-1.13132	0.172194	-6.57004	5.03009e-11	3.41061e-08	down	1e-67	AT3G22640.1	PAP85	Nutrient reservoir activity	Gregis et al.(2013)
comp239294_c0_seq3	148.08	-1.13753	0.222407	-5.11465	3.14322e-07	6.10704e-05	down	4e-149	AT2G30900.1	TBL43	TRICHOME BIREFRINGENCE-LIKE 43
FG449536	103.682	-1.13904	0.249222	-4.5704	4.86801e-06	0.000612271	down		no hits
comp256180_c0_seq1	212.538	-1.13998	0.174181	-6.54482	5.95687e-11	3.80598e-08	down		no hits
comp227310_c0_seq4	170.557	-1.14768	0.318337	-3.60522	0.000311893	0.0160656	down	1e-56	AT1G08380.1	PSAO	PHOTOSYSTEM I SUBUNIT O		Howe et al. (2015)
comp213093_c0_seq1	21.2978	-1.15728	0.357086	-3.24091	0.00119147	0.0411492	down	5e-89	AT3G61220.2	SDR1	SHORT-CHAIN DEHYDROGENASE/REDUCTASE 1		Howe et al. (2015)
comp234940_c2_seq3	167.315	-1.16531	0.266976	-4.36483	1.2722e-05	0.0013193	down	3e-137	AT3G54400.1		Eukaryotic aspartyl protease family protein		Howe et al. (2015); Horvath et al. (2008)	Cold, wounding
FG435489	822.494	-1.17183	0.253772	-4.61766	3.88093e-06	0.000507638	down	2e-13	AT4G02380.1	ATLEA5	Late embryogenesis abundant like protein		Walton et al.(2009)	Osmotic
FG436207	16.3353	-1.17844	0.352331	-3.34468	0.000823773	0.0320263	down		no hits
comp211220_c0_seq2	33.206	-1.18763	0.248893	-4.77166	1.82714e-06	0.000272219	down		no hits
comp238161_c4_seq2	3362.5	-1.19315	0.172085	-6.93349	4.10573e-12	3.49766e-09	down	1e-64	AT1G22790.1		Unknown protein
comp237006_c1_seq2	22.9026	-1.19865	0.355812	-3.36878	0.000755014	0.0298271	down	0	AT5G45670.1		GDSL-motif esterase/acyltransferase/lipase		Howe et al. (2015)
comp224112_c2_seq1	15.8204	-1.21018	0.373666	-3.23867	0.0012009	0.0413459	down	5e-148	AT5G47240.1	ATNUDT8	Nudix hydrolase homolog 8		Walton et al.(2009)	MJ
FG467469	165.76	-1.21079	0.18991	-6.37561	1.82235e-10	1.0262e-07	down		no hits
comp238146_c0_seq13	52.297	-1.22662	0.370325	-3.31227	0.000925415	0.0346239	down	6e-62	AT2G01670.1	ATNUDT17	Nudix hydrolase homolog 17		Horvath et al.(2008)
comp234940_c2_seq2	130.37	-1.2318	0.27876	-4.41885	9.92295e-06	0.00108805	down	2e-134	AT3G54400.1		Eukaryotic aspartyl protease family protein		Howe et al. (2015); Horvath et al. (2008)	Cold, wounding
comp245114_c0_seq1	89.8013	-1.24443	0.360409	-3.45283	0.000554743	0.0245744	down	0	AT5G43530.1		Helicase protein with RING/U-box domain	Gregis et al.(2013)
comp214951_c0_seq1	27.583	-1.26585	0.372656	-3.39683	0.000681702	0.0281888	down	6e-10	AT2G22880.1	VQ12	VQ motif-containing protein			Salt
FG433278	61.1191	-1.27223	0.343409	-3.70471	0.000211636	0.0118773	down	4e-94	AT2G36880.1	MAT3	Methionine adenosyltransferase 3	Gregis et al.(2013)		Drought
comp251928_c0_seq8	23.0865	-1.28232	0.375257	-3.41716	0.000632772	0.0269631	down	2e-26	AT5G48770.1		Disease resistance protein (TIR-NBS-LRR class) family
comp242224_c1_seq6	35.9685	-1.285	0.287874	-4.46374	8.05405e-06	0.000931913	down	4e-48	AT3G01170.1		Ribosomal protein L34e superfamily protein		Horvath et al.(2008)	Osmotic
comp235904_c1_seq3	724.225	-1.29002	0.217456	-5.93234	2.98641e-09	1.21001e-06	down		no hits
FG433989	81.1479	-1.29227	0.190942	-6.76788	1.30686e-11	1.03379e-08	down		no hits
comp252847_c0_seq1	46.7753	-1.32781	0.295328	-4.49603	6.92342e-06	0.000827423	down	2e-36	AT3G48310.1	CYP71A22	CYTOCHROME P450, FAMILY 71, SUBFAMILY A, POLYPEPTIDE 22		Horvath et al.(2008)
comp246164_c0_seq1	2201.72	-1.32933	0.417125	-3.18688	0.00143818	0.0464356	down	0	AT5G15490.1	UGD3	UDP-GLUCOSE DEHYDROGENASE 3	Gregis et al.(2013)		Cold
comp240218_c0_seq3	166.389	-1.33889	0.305927	-4.37649	1.20606e-05	0.00126404	down	0	AT2G40890.1	CYP98A3	CYTOCHROME P450, FAMILY 98, SUBFAMILY A, POLYPEPTIDE 3			ABA, cold
comp253092_c1_seq3	362.655	-1.3399	0.15722	-8.52243	1.56238e-17	3.70774e-14	down	2e-22	AT1G65090.1		Unknown protein
comp229511_c0_seq3	23.5574	-1.35725	0.388879	-3.49017	0.000482711	0.0224559	down	7e-37	AT4G32850.3	NPAP	NUCLEAR POLY(A) POLYMERASE		Walton et al.(2009)
comp67706_c0_seq1	50.7732	-1.43397	0.404462	-3.54537	0.000392055	0.0190712	down	1e-57	AT4G25560.1	ATMYB18	MYB DOMAIN PROTEIN 18
comp231302_c1_seq5	31.3529	-1.44371	0.258256	-5.59022	2.26786e-08	6.43994e-06	down	1e-54	AT3G10640.1	VPS60.1	SNF7 family protein			ABA, UV-B
comp220741_c0_seq1	87.643	-1.45088	0.316068	-4.59041	4.4237e-06	0.000568754	down	1e-38	AT2G12462.1		Sterile alpha motif (SAM) domain-containing protein
comp230670_c0_seq19	15.5375	-1.47642	0.362124	-4.07712	4.55964e-05	0.00365917	down		no hits
comp247418_c0_seq1	67.045	-1.48952	0.361069	-4.1253	3.7025e-05	0.00308301	down	3e-165	AT4G24570.1	DIC2	DICARBOXYLATE CARRIER 2	Gregis et al.(2013)		Drought, cold, wounding
FG449302	294.017	-1.50963	0.17513	-8.62005	6.69226e-18	1.71033e-14	down		no hits
comp239951_c1_seq2	13.3614	-1.52602	0.438657	-3.47885	0.000503568	0.0230448	down	3e-60	AT2G46510.1	AIB	ABA-INDUCIBLE BHLH-TYPE TRANSCRIPTION FACTOR			MJ, drought, cold, wounding
FG408171	250.779	-1.57398	0.299062	-5.26305	1.41684e-07	3.11743e-05	down	1e-100	AT4G03210.1	XTH9	ENDOTRANSGLUCOSYLASE/HYDROLASE 9	Tao et al.(2012)		Heat, wounding inducible
FG449720	6.32788	-1.5869	0.486425	-3.26237	0.00110485	0.0504775	down	4e-30	AT4G23160.1	CRK8	Cysteine-rich receptor-like protein kinase 8			Osmotic, UV-B
comp252129_c1_seq11	38.9153	-1.59707	0.26249	-6.08433	1.16977e-09	5.3239e-07	down	1e-129	AT1G09280.1		Rhodanese/Cell cycle control phosphatase superfamily protein	Gregis et al.(2013)
FG467872	57.9032	-1.59787	0.227426	-7.0259	2.12698e-12	1.96297e-09	down	1e-14	AT5G04280.1	RBGB3	RNA-BINDING GLYCINE-RICH PROTEIN B3			Cold, osmotic
comp218921_c0_seq1	21.2602	-1.68872	0.516507	-3.2695	0.00107738	0.0386555	down		no hits
comp245788_c1_seq7	10.8538	-1.68922	0.483094	-3.49667	0.000471097	0.00690526	down	1e-24	AT4G23160.1	CRK8	Cysteine-rich receptor-like protein kinase 8			Osmotic, UV-B
comp206349_c1_seq1	23.3944	-1.74002	0.522025	-3.33321	0.000858499	0.0328982	down	9e-57	AT3G54400.1		Eukaryotic aspartyl protease family protein		Howe et al. (2015); Horvath et al. (2008)	Cold, wounding
FG432155	23.7079	-1.7619	0.546486	-3.22405	0.00126391	0.0427619	down		no hits
comp214169_c0_seq1	40.4297	-1.77792	0.270875	-6.56364	5.2511e-11	3.42083e-08	down	7e-70	AT3G16785.1	PLDP1	PHOSPHOLIPASE D P1		Howe et al. (2015)
comp224485_c0_seq1	58.6111	-1.77887	0.327626	-5.42959	5.64852e-08	1.45478e-05	down	8e-145	AT1G50590.1		RmlC-like cupins superfamily protein			ACC, salt
comp236482_c1_seq1	665.012	-1.81416	0.540138	-3.3587	0.000783099	0.0308593	down	0	AT3G47340.1	AT-ASN1	GLUTAMINE-DEPENDENT ASPARAGINE SYNTHASE 1		Howe et al. (2015)
comp212083_c0_seq1	14.0633	-1.82893	0.512884	-3.56597	0.000362517	0.0180574	down	1e-106	AT4G38900.2	BZIP29	BASIC LEUCINE-ZIPPER 29, involved in cold tolerance			Salt
comp225481_c4_seq3	16.3133	-1.83439	0.532334	-3.44594	0.000569079	0.0251424	down	4e-39	AT4G14130.1	XTH15	ENDOTRANSGLUCOSYLASE/HYDROLASE 15			Heat
comp194247_c0_seq1	22.6381	-1.84263	0.480776	-3.83262	0.000126786	0.00824335	down	4e-79	AT4G08950.1	EXO	EXORDIUM			Salt, UV-B
comp206821_c0_seq1	53.5895	-1.89332	0.557964	-3.39327	0.000690644	0.0282585	down	2e-142	AT5G64260.1	EXL2	EXORDIUM LIKE 2		Howe et al. (2015)	ABA, cold, heat
comp208388_c0_seq2	48.6165	-1.96465	0.429773	-4.57138	4.84528e-06	0.000612089	down	7e-14	AT3G09280.1		Unknown protein			ACC, IAA, salt
comp215180_c1_seq2	19.4199	-1.98928	0.580897	-3.4245	0.000615934	0.0264732	down	4e-73	AT3G47340.3	AT-ASN1	GLUTAMINE-DEPENDENT ASPARAGINE SYNTHASE 1		Howe et al. (2015)
FG442299	224.001	-2.08162	0.512926	-4.05834	4.94235e-05	0.00392834	down	1e-107	AT4G14130.1	XTH15	ENDOTRANSGLUCOSYLASE/HYDROLASE 15			Heat
comp185197_c0_seq1	8.70353	-2.10475	0.486711	-4.32444	1.52918e-05	0.00799024	down	3e-77	AT5G47650.1	ATNUDX2	ARABIDOPSIS THALIANA NUDIX HYDROLASE HOMOLOG 2,			ABA, cold, osmotic, wounding
comp233667_c1_seq3	11.4588	-2.12431	0.398369	-5.33253	9.6853e-08	0.00673078	down	4e-29	AT1G01220.1	ATFKGP,	L-FUCOKINASE/GDP-L-FUCOSE PYROPHOSPHORYLASE	Gregis et al.(2013)
comp216870_c0_seq2	18.1142	-2.16804	0.442238	-4.90243	9.46604e-07	0.000154166	down	1e-126	AT3G26760.1		NAD(P)-binding Rossmann-fold superfamily protein	Gregis et al.(2013)		IAA, salt
comp144651_c0_seq1	13.5133	-2.24492	0.414666	-5.4138	6.17006e-08	1.57688e-05	down	1e-140	AT3G16785.1	PLDP1	PHOSPHOLIPASE D P1		Howe et al. (2015)
comp234851_c2_seq7	489.806	-2.28965	0.515996	-4.43733	9.10807e-06	0.00103014	down	2e-63	AT1G47128.1	RD21A	RESPONSIVE TO DEHYDRATION 21		Howe et al. (2015); Walton et al. (2009)	ABA, osmotic
comp225013_c0_seq1	54.3297	-2.33749	0.28369	-8.2396	1.7278e-16	3.18914e-13	down	0	AT3G16785.1	PLDP1	PHOSPHOLIPASE D P1		Howe et al. (2015)
comp207057_c0_seq4	14.4766	-2.36378	0.441311	-5.35627	8.49567e-08	2.03065e-05	down	5e-106	AT1G01800.1		NAD(P)-binding Rossmann-fold superfamily protein
comp242191_c0_seq11	42.6586	-2.6641	0.298571	-8.92284	4.54465e-19	1.88739e-15	down	4e-30	AT4G23160.1	CRK8	Cysteine-rich receptor-like protein kinase 8			Osmotic, UV-B
comp66135_c0_seq1	7.34323	-2.66812	0.510794	-5.22347	1.75597e-07	3.08915e-05	down	2e-22	AT4G02900.1	ERD	Early-responsive to dehydration stress family protein			GA-3, drought
comp241234_c3_seq38	7.09166	-2.79755	0.51777	-5.40308	6.55074e-08	0.00515567	down	6e-61	AT4G02900.1	ERD	Early-responsive to dehydration stress family protein			GA-3, drought
comp244460_c0_seq34	5.31248	-3.19488	0.569519	-5.60979	2.0257e-08	0.002297	down	9e-154	AT4G02900.1	ERD	Early-responsive to dehydration stress family protein			GA-3, drought
FG437743	20.0399	-3.71317	0.517791	-7.17118	7.43521e-13	7.48568e-10	down	7e-46	AT3G22500.1	ATECP31	LATE EMBRYOGENESIS ABUNDANT PROTEIN ECP31			Osmotic
comp262634_c0_seq1	13.6768	-4.7849	0.511985	-9.34578	9.12185e-21	6.06129e-17	down	2e-26	ATMG00860.1	ORF158	DNA/RNA polymerases superfamily protein.			Osmotic, cold, heat
comp257481_c0_seq1	20.3495	-5.16828	0.509579	-10.1423	3.58727e-24	2.97958e-20	down	3e-47	AT1G76670.1	URGT1	UDP-RHA/UDP-GAL TRANSPORTER 1		Walton et al.(2009)	BL, osmotic, salt
comp255950_c0_seq8	94.3589	-5.98672	0.397534	-15.0596	2.98493e-51	4.95856e-47	down	3e-16	AT1G54470.2	RPP27	RESISTANCE TO PERONOSPORA PARASITICA 27	Gregis et al.(2013)		Osmotic, salt
comp205318_c0_seq6	86.6146	-6.81691	0.435806	-15.6421	3.76112e-55	1.2496e-50	down	0	AT4G00230.1	XSP1	XYLEM SERINE PEPTIDASE 1			Drought
Abbreviations:
ABA, abscisic acid
Acc, 1-Aminocyclopropane-1-carboxylic acid
BL, Brassinolide
GA-3, Gibberellic acid
MJ, Methyl Jasmonate
