# Supplementary material for: Kiwifruit SVP2 gene prevents premature budbreak during dormancy
Source: J Exp Bot. 2017 Feb 3;68(5):1071–82. doi: 10.1093/jxb/erx014 (PMC5853213; doi:10.1093/jxb/erx014)
Supplement: supplementary_table_S5 [file erx014_suppl_supplementary_table_s5.xlsx]

## Sheet: common set
Table S5. List of the common gene set differentially expressed in buds collected at both time points (t1-c1 vs t2-c2).
Gene ID	RPKM					Blast score	Arabidopsis Gene ID	At Gene Name	Arabidopsis gene description	Arabidopsis SVP target	Identified dormancy associated gene	Hormone & abiotic stress response (Arabidopsis eFP Browser)
	c1	c2	t1	t2	t3
FG466111	279.522	56.5531	719.138	236.272	33.4882	9e-57	AT5G25610.1	ATRD22	RESPONSIVE TO DESICCATION 22		Howe et al. (2015); Walton et al. (2009)	ABA , osmotic
comp241847_c0_seq34	64.4355	81.7689	312.387	278.513	161.854		no hits
comp226304_c0_seq1	66.99	54.24	141.81	145.06	146.42	3e-146	AT2G36830.1	GAMMA-TIP1	GAMMA TONOPLAST INTRINSIC PROTEIN			Heat
comp236778_c0_seq1	32.1646	27.5737	121.21	95.4378	26.4352	3e-154	AT4G10650.1		P-loop containing nucleoside triphosphate hydrolases superfamily protein
FG471059	50.8327	41.0578	121.158	176.153	46.8355	2e-55	AT3G16150.1	ASPGB1	ASPARAGINASE B1			Osmotic, cold
comp190894_c0_seq1	30.95	10.94	79.51	24.87	4.45	8e-88	AT4G27670.1	HSP21	HEAT SHOCK PROTEIN 21			Heat
comp235783_c2_seq11	30.8175	30.4578	73.3581	77.5908	42.442	9e-157	AT5G19760.1		Mitochondrial carrier capable of transporting both dicarboxylates and tricarboxylates
comp229251_c0_seq1	35.41	44.55	70.67	92.34	28.8	0	AT1G21680.1		DPP6 N-terminal domain-like protein	Gregis et al. (2013)
FG473503	28.7865	42.2653	67.9919	107.082	39.0384	2e-49	AT4G32940.1	GAMMA-VPE	GAMMA VACUOLAR PROCESSING ENZYME			ABA, osmotic
comp249248_c1_seq7	1.96	0.96	64.6419	10.21	5.26		no hits
FG468453	15.609	3.67893	61.1412	25.3677	3.01808	6e-15	AT5G25610.1	ATRD22	RESPONSIVE TO DESICCATION 22		Howe et al. (2015); Walton et al. (2009)	ABA , osmotic
comp180531_c0_seq3	3.13962	1.22713	57.5773	32.9755	17.2968	0	AT5G43120.1		ARM-repeat/Tetratricopeptide repeat (TPR)-like protein	Gregis et al. (2013)		ACC, BL
comp235903_c0_seq2	13.6168	13.8721	57.1069	72.5253	36.4405		no hits
comp230653_c0_seq8	15.6293	11.4098	37.6915	37.2252	9.08105		no hits
comp236137_c0_seq3	16.41	20.21	37.37	55.92	30.9		no hits
comp253897_c0_seq1	9.03162	13.5773	27.6787	32.1854	28.9386	0	AT2G34930.1		Disease resistance family protein	Gregis et al. (2013)		MJ, BL, cold, wounding
comp204567_c1_seq1	11.7952	10.7573	24.8516	20.7016	26.5193	7e-79	AT4G26220.1	CCOAOMT7	CAFFEOYL COENZYME A ESTER O-METHYLTRANSFERASE 7			ACC, cold
comp217023_c2_seq3	11.1042	9.39115	23.509	22.9017	18.1485		no hits
FG449302	74.8578	114.68	20.6051	39.8503	20.5778		no hits
comp211636_c0_seq1	10.1404	1.88324	20.3568	6.08755	31.6711	1e-41	AT5G39950.1	ATTRXH2	ARABIDOPSIS THIOREDOXIN H2,	Gregis et al. (2013)	Howe et al. (2015)	Osmotic
comp229761_c0_seq6	8.24762	9.42927	18.5212	23.0023	7.6051	3e-138	AT5G20400.1		Similar to flavanone 3 hydroxylase from Malus	Gregis et al. (2013)		ABA
comp227381_c1_seq55	3.52733	3.73624	17.8706	19.8087	10.9564	3e-12	AT2G15860.1		Unknown protein	Gregis et al. (2013)
comp216810_c0_seq1	7.13086	1.80069	17.0642	5.14352	2.01762	8e-85	AT1G80160.1	GLYI7	GLYOXYLASE I 7		Howe et al. (2015)	ABA , osmotic
comp242191_c0_seq11	66.2848	106.183	16.6228	20.4162	12.2398	4e-30	AT4G23160.1	CRK8	Cysteine-rich receptor-like protein kinase 8			Osmotic, UV-B
FG404566	5.2542	8.17623	16.2652	18.5617	16.8453	3e-82	AT5G25770.1		Alpha/beta-Hydrolases superfamily protein		Howe et al. (2015); Walton et al. (2009)	Osmotic
comp234689_c0_seq51	3.97701	2.23833	15.2518	6.33876	3.51917	1e-108	AT2G33470.1	GLTP1	GLYCOLIPID TRANSFER PROTEIN 1
FG467469	39.4602	60.3922	14.681	26.6506	12.7523		no hits
FG467872	24.7512	20.3652	10.5841	6.36781	10.0541	1e-14	AT5G04280.1	RBGB3	RNA-BINDING GLYCINE-RICH PROTEIN B3			Cold, osmotic
comp235587_c0_seq13	5.01539	5.19848	10.1711	11.7428	7.58993	0	AT4G15560.1	DXS1	1-DEOXY-D-XYLULOSE 5-PHOSPHATE SYNTHASE 1		Howe et al. (2015)
FG431338	2.54614	4.34591	10.11	16.1744	5.81922	2e-49	AT4G32940.1	GAMMA-VPE	Vacuolar-processing enzyme (VPE)			ABA, osmotic
FG415815	1.97262	1.93608	9.53162	8.42877	11.8292		no hits
comp227168_c0_seq3	3.39607	4.01751	9.29975	11.0954	10.754	1e-86	AT4G26830.1		O-Glycosyl hydrolases family 17 protein
comp244330_c0_seq19	2.13151	2.1318	9.23672	15.0765	11.4722		no hits
comp245713_c2_seq4	1.47935	0.869267	8.45159	6.72728	5.65439	2e-53	AT5G43280.1		DELTA(3,5),DELTA(2,4)-DIENOYL-COA ISOMERASE,			Osmotic
comp252847_c0_seq1	20.3709	17.8828	8.02127	6.44923	3.35026	2e-36	AT3G48310.1	CYP71A22	CYTOCHROME P450		Horvath et al.(2008)
FG433989	16.7342	25.6264	7.59171	10.5703	4.32782		no hits
comp232813_c0_seq4	17.5625	26.6297	7.58619	11.2097	5.77564	4e-38	AT1G03380.1	ATG18G	HOMOLOG OF YEAST AUTOPHAGY 18G			Osmotic
FG435587	2.86965	2.94562	7.57052	9.21082	10.4919	8e-57	AT4G01470.1	ATTIP1.3	TONOPLAST INTRINSIC PROTEIN 1.3		Howe et al. (2015)
comp225997_c1_seq12	3.13	4.48	7.3	11.9	7.81	3e-64	AT4G35800.1	NRPB1	RNA POLYMERASE II LARGE SUBUNIT	Gregis et al. (2013)
comp219671_c0_seq3	0.883062	0.302038	6.94709	7.71241	7.09557	2e-30	AT4G03390.1	SRF3	STRUBBELIG-RECEPTOR FAMILY 3			Drought, salt
comp252397_c0_seq1	0.311515	0.468039	6.77341	4.52768	6.4721	4e-43	AT4G16190.1		Papain family cysteine protease			ABA, osmotic
comp253092_c1_seq3	21.8958	16.3537	6.30971	7.04697	1.39506	2e-22	AT1G65090.1		Unknown protein
comp220609_c0_seq19	0.631666	1.12245	6.28342	7.77061	1.14206	4e-20	AT3G47580.1		Leucine-rich repeat protein kinase family protein	Gregis et al. (2013)		ABA, drought, osmotic
comp194901_c0_seq1	2.26263	2.92232	6.03235	8.98119	26.9773	9e-12	AT1G24020.1	MLP423	MLP-LIKE PROTEIN 423		Howe et al. (2015)
comp230812_c2_seq7	1.77158	1.54925	5.9482	5.62811	3.59869	0.23	AT5G54740.1	SESA5	SEED STORAGE ALBUMIN 5
FG449536	16.8125	23.9809	5.15783	10.5239	5.58525		no hits
comp235898_c1_seq1	1.72119	0.867762	4.97472	3.01887	3.75026	6e-177	AT5G15240.1		Transmembrane amino acid transporter family protein		Howe et al. (2015)	ABA, osmotic, cold
comp240032_c0_seq19	0.509123	0.319923	4.67205	4.72234	5.35149	2e-40	AT5G66960.1		Prolyl oligopeptidase family protein			Heat
comp232945_c0_seq2	0.387277	0.278194	4.61491	4.76778	4.28397	3e-139	AT5G10260.1	RABH1E	RAB GTPASE HOMOLOG H1E
comp242807_c0_seq30	1.23545	1.3643	4.47607	4.4693	4.6381	6e-61	AT2G18250.1	ATCOAD	4-PHOSPHOPANTETHEINE ADENYLYLTRANSFERASE		Howe et al. (2015)
comp250156_c2_seq9	2.07539	4.52511	4.17176	10.3159	11.1586	5e-168	AT3G59140.1	ATMRP14	ATP-BINDING CASSETTE C10, 4, member of MRP		Howe et al. (2015)	Osmotic
comp191747_c0_seq2	1.50715	1.91959	4.11782	5.67094	3.93843	6e-29	AT1G31910.2		GHMP kinase family protein	Gregis et al. (2013)	Howe et al. (2015)
FG450619	14.2086	21.3838	4.01588	10.4564	5.08586		no hits
comp244920_c1_seq31	9.52332	12.6625	4.00783	5.63015	2.74639	0	AT5G55390.1	EDM2	ENHANCED DOWNY MILDEW 2
comp239294_c0_seq3	9.06331	6.37461	3.94065	2.74993	0.559237	4e-149	AT2G30900.1	TBL43	TRICHOME BIREFRINGENCE-LIKE 43
comp214169_c0_seq1	7.40547	6.67328	3.44109	1.66071	1.77264	7e-70	AT3G16785.1	PLDP1	PHOSPHOLIPASE D P1		Howe et al. (2015)
comp196438_c0_seq2	1.32601	1.41286	3.34011	3.61408	1.78687	1e-66	AT4G14140.1	DMT02	DNA Methyltransferase family protein
comp241003_c0_seq8	1.00168	0.441656	3.33359	1.37752	1.72412	5e-18	AT2G01050.1		Zinc ion binding		Horvath et al.(2008)
comp228274_c0_seq4	7.82048	6.56126	3.30108	3.21962	36.813	0	AT1G77720.1	PPK1	PUTATIVE PROTEIN KINASE 1
comp256180_c0_seq1	8.86	15.66	3.22	6.67	3.74		no hits
comp233667_c1_seq3	3.94	0.55	3.10745	1.25	0.61	4e-29	AT1G01220.1	ATFKGP,	L-FUCOKINASE/GDP-L-FUCOSE PYROPHOSPHORYLASE	Gregis et al. (2013)
comp223799_c1_seq22	1.33059	2.44573	3.0709	5.42792	3.17122	4e-101	AT4G38470.1	STY46	SERINE/THREONINE/TYROSINE KINASE 46	Tao et al. (2012)		MJ, cold
FG436207	6.30129	6.51104	2.73239	2.40236	1.34241		no hits
comp225475_c1_seq2	5.69897	7.23076	2.39724	3.37267	5.79316	2e-16	AT1G23000.1		Heavy metal transport/detoxification superfamily protein		Walton et al.(2009)
comp254138_c0_seq1	0.502558	1.21298	1.83509	4.13329	1.83534	9e-34	ATMG00860.1	ORF158	DNA/RNA polymerases superfamily protein.
comp248512_c1_seq4	0.35	2.85601	1.73	2.84	2.68	9e-31	AT2G15860.1		Unknown protein	Gregis et al. (2013)
comp230492_c1_seq2	0.632942	1.49234	1.65764	3.26641	0.559588	4e-11	AT2G38290.1	ATAMT2	AMMONIUM TRANSPORTER 2		Howe et al. (2015)	Cold, UV-B
FG437743	4.71044	7.76836	1.52184	0.089881	0.137504	7e-46	AT3G22500.1	ATECP31	LATE EMBRYOGENESIS ABUNDANT PROTEIN ECP31			Osmotic
FG478528	0.532248	0.704289	1.2435	1.86195	3.32933	1e-130	AT1G47270.1	TLP6	TUBBY LIKE PROTEIN 6, Member of TLP family		Horvath et al.(2008)	Osmotic, salt
comp220741_c0_seq1	4.20323	4.55151	1.22307	1.31557	41.6974	1e-38	AT2G12462.1		Sterile alpha motif (SAM) domain-containing protein
comp74630_c0_seq2	0.149165	0.421865	1.03643	1.09667	1.34025	2e-14	AT1G64260.1		MuDR family transposase		Walton et al.(2009)
comp245788_c1_seq7	2.46979	4.22444	0.957881	0.754606	1.0483	1e-24	AT4G23160.1	CRK8	Cysteine-rich receptor-like protein kinase 8			Osmotic, UV-B
comp213093_c0_seq1	2.39509	2.13039	0.957821	0.836487	2.39968	5e-89	AT3G61220.2	SDR1	SHORT-CHAIN DEHYDROGENASE/REDUCTASE 1		Howe et al. (2015)
comp225013_c0_seq1	4.9703	5.52782	0.908242	0.868312	0.98449	0	AT3G16785.1	PLDP1	PHOSPHOLIPASE D P1		Howe et al. (2015)
comp189326_c0_seq1	0.241996	0.281232	0.747986	0.910161	1.70691	8e-179	AT5G20870.1		O-Glycosyl hydrolases family 17 protein			ACC
comp252129_c1_seq11	3.03122	3.69953	0.676327	1.16959	0.980626	1e-129	AT1G09280.1		Rhodanese/Cell cycle control phosphatase superfamily protein	Gregis et al. (2013)
comp225356_c0_seq5	1.84162	2.58224	0.675981	1.13006	1.41291	2e-54	AT3G46350.1		Leucine-rich repeat protein kinase family protein
FG445784	0.185916	0.432438	0.668398	2.07303	0.514168	1e-100	AT3G15510.1	ATNAC2	NAC DOMAIN CONTAINING PROTEIN 2	Gregis et al. (2013)		MJ, drought, cold,
comp212083_c0_seq1	1.6659	0.689359	0.662911	0.103728	0.50976	1e-106	AT4G38900.2	BZIP29	BASIC LEUCINE-ZIPPER 29, involved in cold tolerance			Salt
comp229511_c0_seq3	1.60031	2.45588	0.62282	0.863398	1.25302	7e-37	AT4G32850.3	NPAP	NUCLEAR POLY(A) POLYMERASE		Walton et al.(2009)
comp241234_c3_seq38	3.11782	3.76263	0.507942	0.290215	0.361936	6e-61	AT4G02900.1	ERD	Early-responsive to dehydration stress family protein			GA-3, drought
comp207057_c0_seq4	2.37254	2.82349	0.424921	0.382241	0.0546128	5e-106	AT1G01800.1		NAD(P)-binding Rossmann-fold superfamily protein
comp66135_c0_seq1	4.14157	4.06498	0.417828	0.234239	0.160406	2e-22	AT4G02900.1	ERD	Early-responsive to dehydration stress family protein			GA-3, drought
comp185197_c0_seq1	1.25277	2.39139	0.342857	0.435509	0.857641	3e-77	AT5G47650.1	ATNUDX2	ARABIDOPSIS THALIANA NUDIX HYDROLASE HOMOLOG 2			ABA, cold, osmotic, wounding
FG449720	1.18485	2.12358	0.288333	0.597367	0.224055	4e-30	AT4G23160.1	CRK8	Cysteine-rich receptor-like protein kinase 8			Osmotic, UV-B
comp102128_c0_seq1	0.0876048	0.369109	0.275172	1.18837	0.399904	3e-23	AT1G14910.1		ENTH/ANTH/VHS superfamily protein	Gregis et al. (2013)		Drought, heat
comp144651_c0_seq1	1.6994	2.88539	0.243322	0.508596	0.266288	1e-140	AT3G16785.1	PLDP1	PHOSPHOLIPASE D P1		Howe et al. (2015)
comp244460_c0_seq34	2.32686	2.51231	0.106621	0.0659626	0.186896	9e-154	AT4G02900.1	ERD	Early-responsive to dehydration stress family protein			GA-3, drought
comp255950_c0_seq8	27.0261	34.2291	0.0738457	0.327326	0	3e-16	AT1G54470.2	RPP27	RESISTANCE TO PERONOSPORA PARASITICA 27	Gregis et al. (2013)		Osmotic, salt
comp205318_c0_seq6	7.57737	8.98838	0.0214097	0	0.504581	0	AT4G00230.1	XSP1	XYLEM SERINE PEPTIDASE 1			Drought
comp262634_c0_seq1	1.10405	2.41176	0	0.0312271	0.0158957	6e-31	ATMG00860.1	ORF158	DNA/RNA polymerases superfamily protein
comp257481_c0_seq1	9.67929	8.13898	0	0	0.0565783	3e-47	AT1G76670.1	URGT1	UDP-RHA/UDP-GAL TRANSPORTER 1		Walton et al.(2009)	BL, osmotic, salt
Abbreviations:
ABA, abscisic acid
Acc, 1-Aminocyclopropane-1-carboxylic acid
BL, Brassinolide
GA-3, Gibberellic acid
MJ, Methyl Jasmonate
