# Supplementary material for: Kiwifruit SVP2 gene prevents premature budbreak during dormancy
Source: J Exp Bot. 2017 Feb 3;68(5):1071–82. doi: 10.1093/jxb/erx014 (PMC5853213; doi:10.1093/jxb/erx014)
Supplement: supplementary_table_S6 [file erx014_suppl_supplementary_table_s6.xlsx]

## Sheet: GO terms
Table S6.List of GO enrichment analysis results (FDR<0.05) for differentially expressed genes in t1-c1, t2-c2 and common gene set differentially expressed at both time points.
P, biological process; F, molecular function; C, cellular component
t1-c1
GO term	Ontology	Description	Number in input list	Number in BG/Ref	p-value	FDR
GO:0050896	P	response to stimulus	38	4057	0.00013	0.017
GO:0006950	P	response to stress	26	2320	0.00012	0.017
GO:0009791	P	post-embryonic development	13	705	7.4e-05	0.017
GO:0009651	P	response to salt stress	9	366	0.00012	0.017
GO:0009628	P	response to abiotic stimulus	19	1471	0.00019	0.019
GO:0006970	P	response to osmotic stress	9	408	0.00027	0.023
GO:0048316	P	seed development	10	530	0.00042	0.031
GO:0010154	P	fruit development	10	557	0.00062	0.039
GO:0003824	F	catalytic activity	73	9638	6.5e-05	0.013
GO:0005773	C	vacuole	9	383	0.00017	0.027
GO:0044424	C	intracellular part	66	9302	0.0012	0.047
GO:0044464	C	cell part	98	15217	0.0011	0.047
GO:0005623	C	cell	98	15217	0.0011	0.047
t2-c2
GO term	Ontology	Description	Number in input list	Number in BG/Ref	p-value	FDR
GO:0009991	P	response to extracellular stimulus	7	117	1.4e-06	0.00057
GO:0042594	P	response to starvation	6	81	2.5e-06	0.00057
GO:0009605	P	response to external stimulus	11	429	4.5e-06	0.00069
GO:0031668	P	cellular response to extracellular stimulus	6	98	7.1e-06	0.00076
GO:0031667	P	response to nutrient levels	6	101	8.3e-06	0.00076
GO:0006950	P	response to stress	26	2320	1.3e-05	0.00099
GO:0009267	P	cellular response to starvation	5	73	2.5e-05	0.0017
GO:0031669	P	cellular response to nutrient levels	5	82	4.3e-05	0.0022
GO:0050896	P	response to stimulus	36	4057	3.9e-05	0.0022
GO:0000302	P	response to reactive oxygen species	5	85	5.1e-05	0.0023
GO:0010035	P	response to inorganic substance	7	279	0.00029	0.012
GO:0042221	P	response to chemical stimulus	21	2085	0.0004	0.015
GO:0033554	P	cellular response to stress	8	399	0.00047	0.017
GO:0003824	F	catalytic activity	67	9638	2.7e-05	0.0045
GO:0005215	F	transporter activity	17	1477	0.00034	0.029
GO:0022857	F	transmembrane transporter activity	14	1128	0.00056	0.032
GO:0022891	F	substrate-specific transmembrane transporter activity	12	908	0.00082	0.035
GO:0030312	C	external encapsulating structure	10	407	1.8e-05	0.00089
GO:0005618	C	cell wall	10	403	1.6e-05	0.00089
GO:0009505	C	plant-type cell wall	6	254	0.0011	0.036
GO:0016020	C	membrane	31	4068	0.0019	0.047
common set
GO term	Ontology	Description	Number in input list	Number in BG/Ref	p-value	FDR
GO:0003824	F	catalytic activity	28	9638	0.00064	0.026
GO:0016772	F	transferase activity, transferring phosphorus-containing groups	10	1887	0.00097	0.026
GO:0016740	F	transferase activity	13	3321	0.0026	0.046
